# Supplementary material for: A Novel Nomogram Model to Identify Candidates and Predict the Possibility of Benefit From Primary Tumor Resection Among Female Patients With Metastatic Infiltrating Duct Carcinoma of the Breast: A Large Cohort Study
Source: Front Oncol. 2022 Feb 14;12:798016. doi: 10.3389/fonc.2022.798016 (PMC8883058; doi:10.3389/fonc.2022.798016)
Supplement: Supplementary Table 4 — The data of stage IV BIDC patients in the surgery and non-surgery groups before PSM. [file Table_4.xlsx]

## Sheet: Sheet1
Patient ID	Age	Race	Primary_site	Grade	Laterality	T_stage	N_stage	Surgery	Radiotherapy	Chemotherapy	Bone	Brain	Liver	Lung	Subtype	Tumor_size	Insuracne	Marriage	CCS Status	OS Status	futime
62675804	0	0	5	2	1	0	1	1	0	1	0	0	0	0	0	0	1	2	1	1	10
62746996	2	0	5	0	0	0	1	1	1	0	1	0	0	0	2	0	1	3	0	0	53
77215754	2	0	0	1	1	0	0	1	0	1	0	0	0	1	0	0	1	3	0	0	24
39910572	1	0	5	2	1	0	1	0	0	1	1	0	1	0	1	0	1	2	0	0	66
9054082	2	2	4	2	0	3	1	1	1	1	1	0	0	0	2	0	1	3	0	0	59
4060295	1	1	4	2	1	0	0	1	1	0	1	0	1	0	3	0	1	0	1	1	28
4098397	2	2	5	1	0	0	1	1	1	0	0	0	0	1	2	0	1	3	0	0	54
33858418	1	2	5	2	0	3	1	1	1	1	0	0	0	0	2	0	1	2	0	0	62
39936480	2	2	3	2	0	0	0	0	0	1	0	0	1	0	3	0	1	0	1	1	55
52697186	1	0	3	2	0	0	1	1	0	1	1	0	0	0	2	0	1	0	1	1	49
59692790	1	0	5	0	1	0	0	0	0	1	1	0	0	1	3	0	1	0	0	0	15
52727799	1	1	5	2	1	0	0	1	1	1	0	0	1	1	3	0	1	0	1	1	33
53769095	1	1	5	2	0	0	1	1	1	1	0	0	0	0	2	0	1	0	0	0	38
53163740	1	1	5	2	0	3	1	0	1	0	1	1	0	0	2	0	1	0	1	1	4
72738413	0	1	2	2	0	0	1	0	0	1	0	0	0	1	3	0	1	0	0	0	56
58835719	2	2	5	0	1	0	0	1	1	0	0	0	0	1	2	0	1	1	0	1	65
72157599	1	2	5	2	0	0	1	1	0	1	0	0	0	0	0	0	1	1	1	1	12
73727365	0	2	5	2	1	0	1	1	1	1	1	0	0	0	3	0	1	0	0	0	27
76638522	2	2	5	1	0	0	1	1	1	1	1	1	0	0	1	0	1	0	0	0	66
26905226	2	2	1	0	1	0	0	0	1	1	1	0	0	0	2	0	1	1	1	1	1
52651291	2	2	5	1	0	0	0	0	1	0	1	0	0	0	2	0	1	1	1	1	63
39408289	2	0	5	2	0	3	1	1	0	1	0	0	0	1	0	0	1	2	1	1	9
77143935	1	0	0	1	0	3	1	1	1	1	1	0	0	0	2	0	1	1	0	0	42
9534649	1	0	5	2	0	0	1	0	0	1	1	0	0	0	2	0	1	0	1	1	3
73287407	2	2	5	2	1	0	1	1	1	1	1	0	1	1	0	0	1	1	1	1	28
53745291	2	2	4	1	1	3	1	0	0	1	0	0	0	0	0	0	1	0	1	1	4
73313883	1	2	3	1	1	0	0	0	0	1	1	0	0	0	2	0	1	0	0	0	37
40445897	1	0	5	2	1	0	0	0	0	1	0	0	1	0	1	0	1	0	1	1	17
62730141	2	0	5	2	1	3	1	0	1	1	0	1	0	1	1	0	1	3	1	1	9
15063938	1	1	5	2	1	3	0	0	1	1	1	1	1	0	1	0	1	3	0	0	31
4617639	1	2	5	2	1	0	1	1	0	1	0	0	0	0	1	0	1	2	1	1	9
26956344	2	2	2	1	0	3	1	1	1	0	1	0	0	1	2	0	1	0	0	0	50
72233657	1	2	3	1	1	0	1	1	1	1	0	0	0	1	3	0	1	0	0	0	74
73214492	1	2	5	2	0	0	0	1	1	1	1	0	1	0	3	0	1	2	0	0	48
73237908	1	2	5	2	0	0	0	1	1	0	1	0	0	0	0	0	1	0	0	0	15
76559696	2	2	4	1	1	0	0	1	0	0	1	0	0	0	2	0	1	0	0	0	74
77662782	2	2	4	1	0	3	0	1	0	0	0	0	0	1	2	0	1	1	0	1	2
14531773	2	2	5	1	0	0	0	0	0	1	1	0	0	0	2	0	1	1	1	1	4
20192376	2	2	5	1	1	0	1	0	1	1	0	1	0	1	3	0	1	3	1	1	2
55350759	2	2	0	2	0	3	1	0	1	1	1	0	0	0	2	0	1	0	1	1	6
59271688	1	2	3	1	1	0	0	0	1	1	1	0	0	0	2	0	1	0	1	1	25
72228980	2	2	3	2	1	0	1	0	0	0	1	0	0	0	2	0	0	3	1	1	38
73287406	0	2	1	1	1	2	1	0	1	0	1	0	0	0	2	0	1	0	0	0	44
73846953	1	2	5	2	1	0	0	0	0	0	1	0	0	0	2	0	0	1	0	0	12
76532784	1	2	3	2	0	3	1	0	1	1	1	0	0	0	0	0	1	0	1	1	9
22544332	2	2	5	2	1	0	0	0	0	1	0	0	1	0	2	0	1	1	1	1	5
15063987	1	0	3	0	1	0	0	1	0	0	0	0	0	1	2	0	0	2	0	0	33
31455304	2	0	1	1	1	0	0	1	0	1	0	0	1	0	3	0	1	0	1	1	27
76591284	1	0	5	1	0	0	0	0	0	0	1	0	0	1	2	0	1	0	1	1	16
4041349	2	1	1	1	1	0	1	0	1	0	1	0	0	0	2	0	1	3	1	1	26
39439830	1	2	5	1	1	0	1	1	0	1	0	0	0	0	1	0	1	2	0	0	51
55992544	0	2	5	2	1	2	1	1	1	1	1	0	1	0	1	0	1	2	0	0	66
63304989	2	2	3	1	1	0	0	1	0	0	0	0	0	1	0	0	1	1	0	1	19
63315265	1	2	3	2	1	3	1	1	1	1	0	0	0	0	3	0	1	0	1	1	17
9035877	1	2	3	2	0	3	1	0	0	0	1	0	0	0	2	0	1	2	1	1	39
20183076	1	2	5	1	0	0	1	0	0	1	1	0	0	0	1	0	1	0	0	0	49
53704455	2	2	5	1	1	0	0	0	0	1	1	0	0	1	2	0	1	3	1	1	22
53781435	1	2	5	1	0	0	1	0	0	0	0	0	0	1	2	0	1	2	0	0	49
54276781	0	2	5	2	1	0	1	0	0	1	0	0	1	1	2	0	1	0	0	0	42
58839941	2	2	3	1	0	0	1	0	0	0	1	0	0	0	2	0	1	0	1	1	67
72673839	1	2	4	1	1	0	1	0	1	1	1	0	1	0	1	0	1	0	1	1	26
72756542	2	2	5	0	0	0	1	0	0	0	1	0	0	0	2	0	1	2	0	0	48
76540200	1	2	5	2	0	0	1	0	0	1	0	0	1	0	3	0	1	0	1	1	9
77211868	2	2	3	2	1	0	1	0	1	1	1	1	0	0	0	0	1	0	1	1	9
9515163	2	2	5	1	0	3	0	0	0	0	1	1	0	0	2	0	1	2	0	1	1
14631022	2	0	0	1	1	0	0	1	1	0	0	0	0	0	2	0	1	1	0	1	4
14635847	2	0	5	2	0	0	1	1	0	0	1	0	0	0	2	0	1	1	0	0	36
55446349	2	0	1	1	0	0	1	0	0	1	0	0	0	1	0	0	1	0	0	0	14
62153362	1	0	5	1	0	3	1	0	0	0	1	0	1	0	3	0	1	2	1	1	4
62663581	2	0	3	2	0	2	1	0	0	1	1	0	0	0	0	0	1	1	1	1	17
73201333	2	0	2	1	1	0	1	0	1	1	1	0	1	1	3	0	1	0	1	1	27
8986504	1	2	3	2	1	0	0	1	0	0	0	0	0	0	1	0	1	1	0	1	25
20115084	1	2	5	1	0	3	1	1	1	1	1	1	0	0	3	0	1	0	0	0	79
39406732	0	2	1	2	1	0	1	1	0	1	1	0	0	0	1	0	1	2	0	0	76
39451442	1	2	3	1	1	0	1	1	1	1	0	0	0	0	2	0	1	2	1	1	80
39988808	1	2	4	2	1	0	1	1	0	1	1	0	0	0	2	0	1	0	0	0	43
53270677	0	2	3	1	1	0	1	1	0	1	0	0	1	0	2	0	1	2	0	0	56
54325599	2	2	3	0	0	0	1	1	0	1	1	0	0	1	2	0	1	0	0	0	30
54816099	1	2	3	1	0	3	1	1	0	0	0	0	0	1	3	0	1	2	1	1	27
54932123	0	2	1	2	1	0	1	1	0	1	0	0	1	0	1	0	1	0	0	0	21
4535671	1	2	5	1	1	0	1	0	0	0	1	0	0	0	2	0	1	0	0	0	37
9496062	1	2	3	2	0	0	1	0	0	0	0	0	1	0	2	0	1	0	0	0	27
26983729	1	2	4	2	1	0	1	0	0	1	0	0	1	0	1	0	1	1	0	0	43
33940086	2	2	5	1	0	0	1	0	1	0	1	0	0	1	2	0	1	0	0	0	16
53245755	2	2	1	2	0	3	1	0	0	0	1	0	1	0	2	0	1	0	0	0	59
54253298	2	2	1	2	0	0	0	0	0	1	0	0	0	1	0	0	1	0	1	1	32
55385778	1	2	5	1	1	0	0	0	0	1	1	0	0	1	2	0	1	0	0	0	17
55448720	0	2	5	1	1	0	1	0	0	1	1	0	0	0	2	0	1	0	0	0	26
72194779	2	2	5	2	0	0	0	0	0	0	1	0	0	0	2	0	0	0	1	1	14
77067445	2	2	5	2	0	0	1	0	0	1	0	0	0	1	3	0	1	0	0	0	52
31905410	0	0	2	2	1	3	1	0	0	1	0	0	1	0	1	0	1	2	1	1	31
73182780	1	0	2	2	0	0	0	0	0	0	1	0	0	0	2	0	1	0	0	0	47
72776882	1	1	5	1	0	3	0	1	1	1	1	0	1	1	3	0	1	0	1	1	26
14530928	2	2	0	1	1	3	1	1	0	0	0	0	0	0	3	0	1	0	1	1	8
20175814	1	2	0	0	1	0	1	1	1	1	1	0	1	0	2	0	1	0	1	1	33
40426250	2	2	5	2	1	3	1	1	0	1	1	0	0	0	0	0	1	0	1	1	9
54352656	2	2	3	2	1	0	0	1	1	1	0	0	0	0	0	0	1	2	1	1	5
54894356	1	2	5	2	0	0	1	1	0	1	1	0	0	0	0	0	1	0	1	1	17
59725093	2	2	3	0	1	0	1	1	1	1	1	0	0	0	2	0	1	3	0	0	13
76601908	1	2	3	2	1	3	0	1	0	1	1	0	0	1	3	0	1	0	1	1	42
4117713	2	2	5	1	0	0	0	0	0	0	1	0	1	0	2	0	1	3	1	1	23
20159089	1	2	3	2	1	0	0	0	1	1	1	0	1	0	1	0	1	0	1	1	1
31487988	1	2	5	1	1	0	0	0	0	0	1	0	0	0	2	0	1	1	1	1	44
33897804	2	2	1	0	1	0	0	0	0	0	0	0	0	1	2	0	1	2	1	1	14
53743364	2	2	3	1	1	0	1	0	0	1	1	0	1	0	2	0	1	0	0	0	51
59359465	2	2	5	2	1	0	0	0	0	1	1	1	1	1	2	0	1	3	1	1	3
62762157	2	2	5	2	0	0	1	0	0	1	1	0	0	0	2	0	1	1	1	1	9
72767731	1	2	3	1	1	0	1	0	1	0	1	0	1	1	2	0	1	0	1	1	23
73276495	1	2	5	1	0	0	1	0	0	1	0	0	1	0	3	0	1	0	0	0	34
73332749	1	2	4	1	0	0	0	0	1	1	1	0	0	0	1	0	1	0	0	0	25
77103696	1	2	5	2	0	0	0	0	0	0	1	1	1	0	0	0	1	0	1	1	1
77125155	2	2	5	2	0	0	1	0	0	1	0	0	0	0	0	0	1	0	0	0	42
77159106	1	2	4	2	1	0	1	0	1	1	1	1	0	0	0	0	1	1	1	1	5
22524048	1	2	5	2	0	0	0	0	0	0	1	0	1	0	2	0	1	0	0	0	38
22524712	1	2	5	2	0	0	0	0	0	0	1	0	1	1	3	0	1	0	1	1	23
62149377	2	0	5	1	1	0	0	1	0	1	1	0	1	0	2	0	1	0	1	1	12
31927052	0	0	3	1	1	0	1	0	0	1	1	0	0	0	2	0	1	0	1	1	33
39475219	1	0	0	2	0	0	0	0	0	1	0	0	0	1	3	0	1	1	0	0	63
63276341	1	0	3	1	1	0	1	0	0	1	1	0	0	0	2	0	1	1	0	0	28
14630788	2	1	2	2	1	0	1	1	0	1	0	0	0	0	1	0	1	0	1	1	24
22500006	1	1	4	0	1	0	0	1	0	1	0	0	0	1	2	0	1	0	0	1	2
14597505	1	2	5	1	1	0	1	1	1	1	1	0	0	0	3	0	1	1	0	0	48
20601688	0	2	5	2	1	0	1	1	1	1	1	0	0	0	2	0	1	2	0	0	33
20634671	2	2	5	2	0	3	1	1	0	1	0	0	1	1	0	0	1	0	0	1	12
26991913	2	2	3	1	1	0	1	1	0	0	1	0	0	0	2	0	1	0	0	0	40
28998634	2	2	3	1	0	0	1	1	0	1	0	0	0	0	0	0	1	0	1	1	3
31495065	1	2	5	1	0	0	1	1	1	1	0	1	0	0	0	0	1	0	1	1	29
59216182	1	2	5	2	0	0	0	1	1	1	1	0	0	0	3	0	1	2	0	0	68
9475145	2	2	5	1	1	0	1	0	1	0	1	1	0	0	2	0	1	0	1	1	12
40567601	2	2	1	2	1	0	1	0	0	1	1	0	0	0	3	0	1	0	0	0	12
54318942	1	2	5	1	1	0	0	0	0	1	0	0	0	0	2	0	1	2	0	0	37
63288352	2	2	5	0	0	0	1	0	0	0	1	0	0	1	2	0	1	3	0	0	27
63310772	2	2	5	1	0	0	0	0	0	1	1	0	0	0	3	0	1	3	0	0	19
77143845	1	2	5	2	0	0	1	0	1	1	0	1	0	0	3	0	1	0	1	1	15
77235934	0	2	5	2	0	0	1	0	0	1	1	0	1	0	3	0	1	0	0	0	17
59299872	2	2	5	1	0	3	1	0	1	1	1	0	1	0	2	0	1	3	0	0	37
9457212	1	0	3	2	1	0	1	1	1	1	1	0	0	0	3	0	1	2	1	1	32
31880308	2	0	1	2	0	0	1	1	0	0	1	0	0	0	2	0	1	0	1	1	17
73745921	2	0	5	0	0	0	1	1	0	1	0	0	0	0	3	0	1	1	0	0	29
76571797	1	0	5	2	1	0	0	1	0	1	0	0	0	0	0	0	1	1	1	1	11
77655890	1	0	4	2	0	0	0	1	0	1	0	0	1	0	0	0	1	1	0	0	14
77639338	2	0	3	1	1	3	1	0	1	0	1	0	0	0	2	0	1	0	1	1	2
31884360	2	0	3	1	0	0	0	0	0	1	1	0	0	0	2	0	1	0	0	0	29
31923019	2	0	5	1	1	0	0	0	1	0	1	1	0	0	3	0	1	2	1	1	36
76531548	2	0	2	0	0	0	0	0	0	0	1	0	0	1	2	0	1	1	0	1	13
76550605	1	0	5	2	1	0	1	0	0	0	1	0	0	0	0	0	1	1	0	0	75
76566204	0	0	3	1	1	0	1	0	1	1	1	0	0	0	2	0	1	0	1	1	20
77673433	1	0	1	2	0	0	1	0	0	0	0	1	0	0	0	0	0	2	1	1	1
16538833	2	1	3	1	1	0	0	1	1	0	1	0	0	0	2	0	1	0	0	0	48
16574492	2	1	3	2	1	3	1	1	0	0	1	0	0	0	2	0	1	2	1	1	11
4540694	0	1	3	1	0	0	0	0	1	1	1	0	1	0	3	0	1	0	1	1	6
14609430	2	2	5	2	0	0	1	1	0	1	0	0	1	0	0	0	1	0	0	0	48
29421320	2	2	2	1	1	0	1	1	1	1	0	0	0	1	2	0	1	0	0	0	24
52738892	1	2	4	2	0	0	1	1	0	1	0	0	1	0	2	0	1	0	0	0	67
53282764	2	2	2	2	0	0	0	1	1	0	1	0	0	0	2	0	1	2	0	0	61
53752106	1	2	5	2	0	0	1	1	0	0	0	0	1	0	3	0	1	0	0	0	58
59309051	1	2	1	1	1	0	1	1	0	1	1	0	1	0	0	0	1	1	1	1	7
72187161	0	2	3	2	0	0	1	1	1	1	1	0	0	0	3	0	1	0	0	0	78
76653281	2	2	3	2	0	2	1	1	1	1	1	0	0	0	3	0	1	2	0	0	58
4583270	1	2	5	0	0	0	1	0	0	0	0	0	0	0	2	0	1	2	0	0	23
9463969	1	2	3	0	1	0	1	0	1	0	1	0	0	0	2	0	1	0	0	0	40
14611797	2	2	1	1	1	0	0	0	0	1	0	0	1	0	2	0	1	0	1	1	6
15045029	2	2	0	0	1	3	1	0	0	1	0	0	1	0	2	0	1	0	0	0	47
15129740	2	2	3	1	0	0	0	0	1	0	1	0	0	0	3	0	1	3	0	0	14
22453972	1	2	4	2	0	0	0	0	1	1	1	1	1	1	0	0	1	3	1	1	20
26978475	1	2	5	1	0	0	0	0	1	0	1	0	0	0	2	0	1	0	0	0	44
29390616	2	2	5	1	1	0	1	0	1	0	1	0	0	0	2	0	1	1	0	1	34
33938485	1	2	4	1	1	0	1	0	0	1	1	0	1	0	1	0	1	0	0	0	6
39983006	1	2	4	1	0	0	0	0	0	1	1	0	0	1	3	0	1	2	0	0	53
53230682	0	2	3	2	1	0	0	0	0	0	0	0	0	1	2	0	1	0	1	1	50
54323024	1	2	4	1	1	0	1	0	0	1	1	1	0	0	3	0	1	0	0	0	39
54808133	1	2	3	2	0	0	1	0	0	1	0	0	0	0	0	0	1	1	0	0	30
54811572	2	2	5	1	0	0	1	0	1	1	1	0	0	0	3	0	1	0	0	0	30
54964521	2	2	5	1	0	0	0	0	0	1	1	0	0	0	2	0	1	0	0	0	30
59222704	2	2	5	2	1	0	1	0	0	0	0	0	0	1	1	0	1	1	1	1	11
59335831	1	2	5	2	1	3	1	0	0	1	1	0	1	0	3	0	1	0	0	0	30
59338564	1	2	5	0	0	0	1	0	0	1	1	0	0	1	2	0	1	1	0	0	32
59362120	1	2	5	1	1	0	0	0	0	1	1	0	1	1	2	0	1	0	1	1	13
72196973	2	2	3	1	0	0	0	0	1	1	1	0	0	1	0	0	1	1	1	1	13
72744227	2	2	5	2	1	0	0	0	1	1	1	0	1	1	2	0	1	1	1	1	1
73180232	2	2	5	2	0	0	0	0	1	1	1	1	0	0	3	0	1	0	0	1	2
73183008	2	2	5	1	1	0	1	0	0	1	0	0	0	1	2	0	1	0	1	1	1
73282816	2	2	3	0	1	0	0	0	0	0	1	0	0	0	2	0	1	0	0	0	12
73727017	0	2	3	2	1	0	0	0	0	1	1	0	1	0	1	0	1	2	1	1	49
73759529	1	2	5	2	0	3	1	0	0	1	1	0	0	0	1	0	1	0	0	0	22
76558777	2	2	1	0	1	0	1	0	1	1	1	0	1	1	2	0	1	0	1	1	4
76561004	2	2	5	2	0	0	0	0	0	1	0	0	0	0	2	0	1	0	0	0	72
76614133	1	2	3	0	0	0	0	0	0	0	0	0	1	0	2	0	1	0	0	1	44
77075732	2	2	1	1	0	0	0	0	0	1	1	0	1	0	2	0	1	3	1	1	1
77076095	1	2	4	1	0	0	0	0	1	0	1	0	0	0	0	0	1	0	1	1	2
77089582	2	2	3	2	0	0	0	0	1	1	1	0	1	1	2	0	0	0	1	1	2
77126542	2	2	1	1	0	0	1	0	0	0	1	0	0	1	2	0	1	3	1	1	6
39471670	0	2	5	1	0	0	0	0	0	0	0	0	0	1	2	0	1	2	0	0	71
76554109	1	2	3	2	0	0	1	0	0	1	0	0	1	0	1	0	1	0	1	1	41
52177840	1	2	3	1	1	0	0	0	0	1	0	0	0	0	2	0	1	0	0	0	80
26957541	0	0	5	1	1	0	1	1	1	1	0	0	1	0	2	0	1	0	0	0	50
4069307	2	0	0	1	0	0	1	0	0	0	1	0	0	0	3	0	1	2	0	0	59
55388235	2	0	3	2	0	0	0	0	0	0	1	0	0	0	0	0	1	3	1	1	1
31913520	2	0	2	2	1	0	1	0	0	1	0	0	0	0	0	0	1	3	1	1	3
53291181	1	1	5	1	0	3	1	0	0	0	1	0	0	0	2	0	1	0	1	1	38
72197833	1	1	5	2	1	3	1	0	0	1	0	0	1	1	0	0	0	0	1	1	8
14534012	1	2	5	1	1	3	1	1	0	0	0	0	0	0	2	0	1	1	1	1	22
20601305	1	2	5	1	1	0	1	1	0	0	1	0	1	1	3	0	1	2	1	1	2
29388098	1	2	2	0	1	0	1	1	0	0	0	0	1	0	2	0	1	0	0	0	48
52167186	2	2	2	0	0	0	0	1	0	0	1	0	0	0	2	0	1	0	0	0	83
54855879	1	2	5	1	0	0	0	1	0	1	1	0	0	0	2	0	1	0	0	0	16
62751721	1	2	1	2	0	0	1	1	0	0	1	0	1	1	0	0	0	3	1	1	5
73208219	2	2	3	1	0	0	0	1	0	1	1	0	0	0	3	0	1	0	0	0	44
26887030	1	2	5	1	1	0	1	0	1	0	1	1	1	0	2	0	1	0	1	1	1
26900821	2	2	3	2	0	0	1	0	0	1	1	0	0	0	2	0	1	0	1	1	48
29017138	2	2	2	2	0	0	0	0	0	0	1	0	0	0	2	0	1	0	1	1	35
29364050	0	2	3	1	1	0	0	0	1	1	1	0	0	0	2	0	1	2	0	0	61
29374769	0	2	3	1	0	0	1	0	1	0	1	0	0	1	2	0	1	0	0	0	52
31499603	1	2	5	1	1	3	0	0	0	1	0	0	0	0	3	0	0	2	1	1	61
40417944	1	2	5	0	0	2	1	0	0	1	1	0	0	0	2	0	0	0	0	0	4
40495142	2	2	2	1	0	0	1	0	1	1	1	0	0	0	2	0	1	3	0	0	5
52619202	2	2	5	1	0	3	0	0	1	0	1	1	0	1	2	0	1	0	1	1	7
52689448	1	2	4	1	1	0	0	0	1	1	1	0	0	0	2	0	1	1	1	1	31
54328668	2	2	4	1	1	0	0	0	0	1	1	0	0	0	0	0	1	1	0	1	6
54844206	2	2	5	2	0	0	1	0	0	1	1	0	1	0	3	0	1	2	0	0	33
62155415	2	2	5	2	1	3	1	0	0	1	1	0	1	1	3	0	1	0	1	1	2
62789878	2	2	3	1	1	0	1	0	0	1	1	0	0	0	2	0	1	3	0	0	37
72173985	1	2	2	1	0	0	1	0	0	0	1	0	0	0	2	0	1	0	0	0	80
73261241	2	2	2	2	0	3	1	0	1	0	1	0	0	0	2	0	1	0	1	1	15
73815999	1	2	1	1	0	0	1	0	0	1	1	0	0	1	3	0	1	1	1	1	12
72628762	2	2	5	1	1	0	0	0	0	0	1	0	0	1	2	0	1	0	0	0	1
14529397	1	0	5	2	0	3	1	1	0	1	0	0	0	0	2	0	1	1	0	0	66
31921202	2	0	3	2	1	0	1	1	1	1	1	0	0	0	0	0	1	0	1	1	12
62680788	1	0	1	2	0	0	1	1	1	1	0	0	0	0	1	0	1	0	0	0	65
62706681	1	0	5	1	0	0	1	1	0	1	0	0	1	0	0	0	1	0	1	1	54
72205809	1	0	5	2	0	0	1	1	1	1	0	0	1	0	3	0	1	1	0	0	75
77076417	1	0	5	1	0	3	1	1	0	1	0	0	0	1	1	0	1	0	0	0	31
31500084	1	0	5	2	1	0	1	0	1	0	1	0	1	1	2	0	0	0	0	0	11
39418970	1	0	5	1	1	3	1	0	0	1	1	0	1	0	2	0	1	0	1	1	26
39963228	1	0	5	1	0	3	1	0	0	1	0	0	0	0	3	0	1	2	1	1	14
59220832	2	0	3	1	0	0	1	0	0	1	1	0	0	0	2	0	1	2	0	0	68
63312510	1	0	3	1	0	0	1	0	1	1	1	1	1	1	3	0	1	2	1	1	17
76661203	2	0	5	2	0	0	1	0	0	1	0	0	0	1	3	0	1	3	1	1	2
4582789	0	1	4	1	0	0	1	1	1	1	1	0	0	0	2	0	1	0	0	0	22
16571381	1	1	5	2	0	2	1	0	1	1	1	1	1	0	2	0	1	2	0	0	17
4133441	1	2	3	2	0	0	1	1	0	0	1	0	0	0	3	0	1	0	0	0	38
9019385	1	2	2	1	1	0	1	1	1	1	0	0	0	0	3	0	1	0	0	0	60
9536617	2	2	5	2	0	0	1	1	0	1	0	0	0	1	1	0	1	0	0	0	23
20617306	2	2	3	2	0	0	0	1	1	1	0	0	0	1	0	0	1	0	0	0	35
31885622	1	2	5	1	1	0	1	1	0	1	1	0	0	0	2	0	1	0	0	0	41
31959620	1	2	1	1	1	0	1	1	0	1	0	0	0	0	2	0	1	3	0	0	19
52619453	1	2	4	2	0	3	1	1	0	1	0	0	0	0	3	0	1	0	0	0	76
52749252	2	2	3	2	0	0	0	1	1	1	1	1	0	0	0	0	1	0	1	1	11
53728649	1	2	5	2	0	0	1	1	0	1	0	0	1	0	3	0	1	0	0	0	65
54813424	1	2	0	1	1	0	1	1	0	0	1	0	0	0	2	0	1	0	0	0	30
55408014	1	2	5	1	1	0	1	1	0	1	1	0	0	0	1	0	1	0	0	0	18
55480969	1	2	3	1	1	0	1	1	0	1	1	0	1	0	3	0	1	0	0	0	13
59341459	1	2	3	2	0	0	0	1	1	1	0	0	0	0	3	0	1	0	0	0	30
62147101	0	2	5	2	0	0	1	1	1	1	0	0	0	0	2	0	1	0	0	0	83
63312564	2	2	3	1	0	0	1	1	0	1	1	0	0	0	2	0	1	0	0	0	23
72173989	0	2	5	1	0	3	1	1	1	1	1	0	0	0	3	0	1	0	1	1	23
72236653	1	2	5	1	0	0	0	1	0	1	1	0	0	0	2	0	1	0	0	0	80
73253916	2	2	5	0	0	0	1	1	1	0	1	0	0	0	2	0	1	1	0	0	35
73826008	1	2	1	1	1	0	0	1	1	1	1	0	0	0	2	0	1	0	0	0	12
76524257	1	2	5	0	0	0	1	1	1	0	1	0	1	0	2	0	1	2	1	1	43
9005888	2	2	5	2	1	3	1	0	0	1	0	0	0	1	3	0	1	0	0	0	66
15067466	2	2	5	2	0	3	1	0	1	0	0	0	0	1	2	0	1	2	1	1	6
22516780	1	2	0	2	1	0	1	0	1	1	1	1	1	1	3	0	1	2	0	0	40
22539939	2	2	3	1	0	3	1	0	0	1	0	0	1	0	3	0	1	0	0	0	13
33526278	1	2	5	1	1	0	1	0	0	1	1	0	0	1	0	0	1	1	1	1	20
33892738	1	2	2	2	0	0	1	0	0	1	1	0	0	1	3	0	1	0	1	1	35
39934924	1	2	5	2	0	3	1	0	0	1	1	0	1	0	1	0	1	3	0	0	56
39958272	1	2	5	2	0	3	1	0	1	1	0	1	0	1	3	0	1	0	1	1	20
53191865	1	2	3	2	1	0	1	0	0	1	0	0	0	0	0	0	1	0	1	1	7
53204365	2	2	5	1	1	3	0	0	0	0	0	0	1	0	2	0	1	0	0	0	62
54269093	2	2	5	2	0	0	0	0	0	1	1	0	0	1	3	0	1	0	1	1	26
54277957	2	2	0	1	0	0	0	0	0	0	0	0	1	0	2	0	1	3	0	0	42
54353712	2	2	5	1	0	0	0	0	1	0	1	0	0	0	2	0	1	0	0	0	35
55474320	2	2	1	2	1	0	1	0	1	0	0	1	0	0	2	0	1	0	0	0	13
58900400	2	2	3	1	0	3	1	0	0	1	0	0	0	1	2	0	1	3	1	1	14
59316547	1	2	3	1	1	0	0	0	1	1	1	1	0	0	2	0	1	0	1	1	5
63330969	2	2	5	0	0	0	0	0	1	0	1	0	0	0	2	0	1	0	0	0	10
72183565	1	2	3	1	1	0	1	0	1	1	1	0	0	0	2	0	1	0	1	1	52
72191489	2	2	5	2	0	0	0	0	0	1	0	0	0	0	0	0	1	1	1	1	22
72641219	1	2	3	2	1	0	1	0	1	0	1	0	0	1	2	0	0	1	1	1	44
72678089	1	2	3	1	1	0	1	0	1	1	1	1	1	0	3	0	1	3	1	1	50
73243131	2	2	5	1	0	0	0	0	0	0	1	0	0	0	2	0	1	3	1	1	16
73838350	2	2	3	1	0	0	0	0	1	0	1	0	0	0	2	0	1	3	0	0	18
77159089	1	2	3	2	0	0	0	0	1	1	1	0	0	0	2	0	1	1	1	1	9
77236498	2	2	3	1	1	0	0	0	1	1	1	1	1	0	2	0	1	1	0	0	17
63347540	2	2	5	1	1	0	0	0	0	0	0	0	0	1	2	0	1	3	0	0	14
31934698	2	0	1	2	1	0	0	1	0	0	0	0	1	0	2	0	1	0	0	0	31
31989689	1	0	1	2	0	0	1	1	0	1	0	0	0	1	1	0	1	1	0	0	14
62785959	1	0	1	2	0	0	1	1	0	1	1	0	0	0	2	0	1	0	0	0	17
9042997	1	0	1	1	1	0	0	0	1	1	1	0	0	0	3	0	1	3	0	0	57
9466540	2	0	1	2	1	0	1	0	0	1	1	0	0	0	0	0	1	0	1	1	11
31511408	1	0	5	1	0	0	0	0	0	0	1	0	0	0	2	0	0	2	1	1	22
63359603	2	0	4	2	0	0	1	0	0	1	1	0	1	0	2	0	1	2	1	1	1
77219851	2	0	5	2	0	3	1	0	0	1	0	0	0	0	1	0	1	3	1	1	12
33923539	2	1	5	1	1	0	1	0	1	1	1	0	0	1	2	0	1	0	1	1	11
14563070	2	2	3	1	1	0	0	1	1	0	1	0	0	0	2	0	1	3	0	0	71
14568453	2	2	5	0	1	0	0	1	1	0	1	0	0	0	2	0	1	0	0	0	33
14570503	2	2	5	2	1	0	0	1	0	0	1	0	0	0	2	0	1	0	0	0	61
22521457	1	2	3	1	1	0	1	1	0	1	1	0	0	0	3	0	1	2	0	0	34
53258406	2	2	3	2	1	0	0	1	0	1	1	0	0	0	2	0	1	0	1	1	26
53299896	2	2	2	2	0	0	0	1	1	1	0	0	1	0	3	0	1	0	0	0	55
53752251	2	2	3	1	0	0	1	1	1	1	1	0	0	0	3	0	1	2	0	0	53
53794305	1	2	3	2	1	0	1	1	0	0	1	0	0	0	2	0	1	2	1	1	46
62644244	1	2	2	2	0	0	0	1	1	0	1	1	0	0	2	0	1	1	1	1	14
62768309	0	2	3	2	0	0	1	1	1	1	0	0	0	0	2	0	1	0	0	0	21
72656470	2	2	3	2	0	0	1	1	0	1	0	0	0	0	0	0	1	2	1	1	15
73295943	2	2	5	2	1	0	1	1	1	1	1	0	0	0	0	0	1	0	1	1	31
4046058	2	2	5	1	0	0	0	0	0	0	1	1	0	0	2	0	1	0	0	1	8
9041473	1	2	3	1	0	0	1	0	1	0	1	0	0	0	2	0	1	2	1	1	41
20170896	1	2	4	1	1	0	1	0	0	1	1	0	0	0	2	0	1	2	0	0	63
29396188	1	2	5	1	1	0	1	0	0	0	1	0	0	0	2	0	1	0	1	1	32
31450441	1	2	5	1	1	0	1	0	0	0	1	0	0	0	2	0	1	0	0	0	82
33897104	2	2	3	1	1	0	0	0	0	1	1	0	1	0	3	0	1	1	1	1	27
33913720	1	2	3	2	0	0	1	0	0	1	0	0	0	0	0	0	1	0	0	0	31
39431436	2	2	3	0	0	0	1	0	1	0	1	0	0	0	2	0	1	0	0	0	83
39867658	1	2	5	2	0	0	1	0	0	1	0	0	0	1	1	0	1	0	1	1	33
40542703	2	2	5	0	0	0	0	0	0	0	1	0	0	0	2	0	1	0	0	0	19
53797963	2	2	1	1	0	0	0	0	0	1	1	0	0	0	2	0	1	0	1	1	19
53806710	2	2	5	2	0	0	1	0	0	0	1	0	0	0	2	0	1	0	1	1	12
53817178	1	2	4	1	1	0	1	0	0	1	0	0	0	0	2	0	1	0	1	1	33
54333931	2	2	5	1	1	0	1	0	0	0	1	0	0	0	2	0	1	0	0	0	37
55426985	2	2	5	1	1	3	0	0	0	1	1	0	0	0	2	0	1	0	0	0	16
72185278	2	2	3	2	0	3	1	0	1	1	1	0	1	0	1	0	1	1	0	1	8
72667634	2	2	3	0	0	3	0	0	0	0	1	0	0	0	2	0	1	1	1	1	31
77114945	2	2	5	2	1	3	1	0	1	1	1	1	1	1	3	0	1	3	0	0	47
77227834	1	2	1	2	0	0	0	0	1	1	1	0	0	0	0	0	1	0	0	0	17
9014459	2	2	2	2	0	0	1	0	0	0	1	0	0	0	2	0	1	3	1	1	13
14542582	2	2	5	2	0	0	1	0	0	1	1	0	0	0	0	0	1	1	1	1	15
22537034	2	2	5	1	0	0	1	0	0	0	1	0	0	0	3	0	1	0	1	1	3
4569705	2	0	5	2	1	0	0	0	1	0	1	0	0	0	2	0	1	0	0	0	26
16544929	1	0	3	2	0	3	1	0	1	1	1	0	1	0	0	0	1	2	1	1	9
63334139	2	0	5	1	0	0	0	0	1	0	1	0	0	1	2	0	1	3	0	0	15
77186607	2	0	0	1	0	0	0	0	0	0	1	0	0	1	2	0	1	3	1	1	23
16522948	0	1	5	1	0	0	1	1	1	1	1	0	0	0	2	0	1	0	0	0	71
14542976	1	2	3	2	1	0	1	1	0	1	0	0	0	0	0	0	1	0	1	1	48
20575016	1	2	2	0	0	3	1	1	1	1	0	0	0	0	2	0	1	0	0	0	45
20582210	2	2	4	2	0	0	1	1	1	1	1	0	1	0	2	0	1	0	1	1	4
22528720	1	2	1	2	0	0	1	1	1	0	1	0	0	0	2	0	1	0	0	0	28
29371759	0	2	5	2	0	0	1	1	1	1	0	0	0	0	1	0	1	0	0	0	57
29406170	1	2	5	2	1	0	1	1	0	1	1	0	0	0	2	0	1	0	0	0	43
29416321	1	2	1	1	1	0	0	1	0	1	0	0	1	0	1	0	1	0	0	0	22
31895792	0	2	3	2	0	3	0	1	1	1	1	0	0	0	1	0	1	2	0	0	49
39401223	1	2	3	1	1	0	1	1	1	1	1	0	0	1	2	0	1	0	1	1	24
40509578	2	2	3	0	0	0	0	1	0	0	1	0	0	0	2	0	1	3	0	0	21
52695356	2	2	2	2	0	0	0	1	1	0	0	0	0	0	2	0	1	0	0	0	70
53186658	2	2	1	1	1	0	1	1	1	0	1	0	0	0	2	0	1	0	1	1	57
53751207	0	2	2	2	1	0	0	1	0	1	0	0	1	0	1	0	1	0	0	0	49
58868141	2	2	5	1	0	0	1	1	0	0	1	0	0	0	2	0	1	2	1	1	4
58889800	2	2	5	2	0	0	1	1	0	1	1	0	0	0	3	0	1	0	1	1	33
62768171	2	2	5	1	0	0	0	1	1	0	1	0	0	0	2	0	1	0	0	0	45
72710085	2	2	4	0	1	0	1	1	0	0	0	0	0	0	2	0	1	3	1	1	2
73255895	1	2	3	1	0	0	0	1	0	1	0	0	1	0	1	0	1	0	0	0	37
76642743	1	2	4	0	0	0	0	1	0	0	1	0	0	0	2	0	1	0	1	1	39
77079465	0	2	5	1	0	3	1	1	0	1	1	0	0	0	2	0	1	3	1	1	32
77135504	2	2	3	2	0	0	1	1	0	1	0	0	0	0	0	0	1	0	0	0	38
9015368	2	2	3	2	1	0	1	0	0	1	1	0	0	0	0	0	1	0	1	1	14
9475708	1	2	5	1	1	3	1	0	1	1	1	0	1	0	3	0	1	2	0	0	37
14547836	1	2	5	2	1	0	0	0	0	1	0	0	0	0	2	0	1	2	1	1	25
15098447	2	2	4	0	1	0	1	0	0	1	1	0	0	0	2	0	1	1	0	0	22
20146784	1	2	5	1	0	0	1	0	0	1	0	0	1	0	2	0	1	2	1	1	46
20664296	1	2	4	1	0	0	0	0	0	1	0	0	1	0	3	0	1	1	0	0	18
22526567	1	2	5	2	1	0	0	0	0	1	1	0	0	0	2	0	1	0	1	1	29
27464202	2	2	5	1	0	0	0	0	1	0	1	0	0	0	2	0	1	0	1	1	2
29397625	1	2	5	1	0	0	1	0	1	1	1	1	0	0	0	0	1	1	1	1	21
31457825	1	2	5	2	1	3	1	0	0	1	0	0	0	0	0	0	1	0	1	1	6
31915518	2	2	3	2	1	0	1	0	0	1	0	0	0	1	1	0	1	0	0	0	41
39420549	1	2	3	2	0	3	1	0	0	0	1	1	1	1	0	0	0	0	1	1	1
52717421	2	2	5	2	1	3	1	0	0	1	0	0	0	1	0	0	1	0	0	0	28
53307547	2	2	1	2	0	0	1	0	0	1	1	0	1	0	3	0	1	1	1	1	20
53741864	0	2	5	1	1	0	1	0	0	1	1	0	0	0	2	0	1	0	0	0	51
53784622	2	2	1	0	1	0	0	0	0	0	0	0	1	1	2	0	1	2	1	1	14
54851940	1	2	5	2	0	0	1	0	0	1	1	0	0	0	3	0	1	0	0	0	29
55375227	2	2	4	2	1	3	1	0	0	1	0	0	1	0	1	0	1	0	0	0	18
55504612	1	2	5	2	0	0	1	0	0	1	0	0	1	0	1	0	1	0	0	0	23
55513952	0	2	5	1	1	0	1	0	0	1	0	0	0	1	2	0	1	0	0	0	10
59707829	1	2	5	1	1	0	1	0	0	1	1	0	0	0	0	0	1	0	0	0	14
62719834	1	2	5	2	0	2	1	0	0	1	1	0	0	0	0	0	1	0	1	1	15
73244965	0	2	3	2	0	0	1	0	1	1	0	1	1	0	3	0	1	2	0	0	41
73728681	1	2	1	2	1	0	0	0	1	0	1	0	0	0	3	0	1	0	0	0	1
72216709	1	2	0	2	1	3	1	0	0	1	1	0	1	0	1	0	1	1	1	1	28
31495686	1	0	5	2	0	0	1	1	1	1	0	0	1	0	2	0	1	2	1	1	34
58832980	1	0	4	1	1	0	0	1	1	1	1	0	0	0	3	0	1	0	0	0	83
76654758	1	0	5	2	1	0	1	1	1	1	0	0	0	0	2	0	1	1	0	0	11
76658960	1	0	5	2	1	3	1	1	1	1	0	0	0	0	2	0	1	1	1	1	28
77157347	0	0	1	1	0	3	1	1	1	1	0	0	0	0	0	0	1	0	0	0	37
8990384	1	0	5	2	0	3	1	0	0	1	0	0	1	1	1	0	1	1	0	0	80
14558801	2	0	3	1	0	0	1	0	0	0	0	0	0	0	2	0	1	0	0	0	60
31888578	1	0	3	2	0	0	0	0	0	1	1	0	1	0	3	0	1	0	1	1	20
31904994	2	0	3	1	0	0	1	0	0	0	1	0	0	1	2	0	1	1	1	1	9
31953458	2	0	5	2	1	0	1	0	0	1	0	0	0	0	0	0	1	0	0	0	16
31966596	1	0	3	0	1	0	1	0	0	0	0	0	0	1	3	0	1	2	0	0	18
62694559	1	0	2	2	1	0	0	0	1	1	0	0	0	0	2	0	1	2	0	1	3
76561564	2	0	3	1	0	0	1	0	0	1	0	0	1	0	0	0	1	2	1	1	19
76607865	1	0	0	2	1	3	1	0	0	1	1	0	0	1	2	0	0	0	1	1	9
55413123	1	0	5	1	1	0	1	0	0	1	1	0	1	0	2	0	1	0	0	0	17
14530220	1	0	5	2	0	0	1	0	1	1	1	0	0	0	1	0	1	0	1	1	8
3985404	2	1	5	2	1	0	1	1	1	1	1	0	1	0	3	0	1	2	1	1	25
4092075	1	1	5	0	1	0	1	1	0	1	0	0	0	0	1	0	1	2	0	0	51
76616455	1	1	3	1	1	0	1	1	0	1	0	0	1	0	1	0	1	0	1	1	43
39466066	1	1	0	2	1	3	0	0	0	0	1	0	0	0	1	0	0	2	1	1	13
4013424	1	2	5	2	0	0	0	1	1	1	1	0	1	0	3	0	1	0	1	1	16
14498796	2	2	5	2	1	0	0	1	0	1	0	0	0	0	0	0	1	1	1	1	58
16558846	2	2	5	1	1	0	0	1	0	0	0	0	0	0	2	0	1	1	0	0	34
22510315	1	2	4	1	1	0	1	1	0	1	1	0	0	1	2	0	1	1	0	0	53
22525482	2	2	2	2	1	3	1	1	0	1	1	0	0	1	3	0	1	0	0	0	20
26943488	2	2	5	1	0	0	1	1	0	0	0	0	0	0	2	0	1	1	0	0	52
26950184	1	2	3	2	1	0	1	1	0	1	0	0	1	0	0	0	1	0	1	1	18
29389602	2	2	1	1	1	0	1	1	0	1	1	0	1	0	2	0	1	0	1	1	20
33883080	1	2	3	1	0	0	0	1	0	0	1	0	0	0	0	0	1	0	0	0	50
33926258	1	2	5	1	0	0	0	1	1	1	0	0	0	0	3	0	1	0	0	0	24
39434468	1	2	5	2	1	0	0	1	0	0	1	0	0	0	3	0	1	0	0	0	62
40008098	2	2	5	1	0	0	1	1	0	1	0	0	0	0	2	0	1	0	0	0	36
53302627	1	2	5	2	0	3	0	1	1	1	0	1	0	1	1	0	0	2	1	1	28
53776366	2	2	4	2	0	0	1	1	0	1	1	0	0	0	2	0	1	1	0	0	52
54325686	1	2	4	1	0	0	1	1	1	1	1	0	1	0	2	0	1	0	1	1	26
58845559	0	2	5	2	0	0	1	1	1	1	1	0	0	0	2	0	1	0	1	1	42
59283777	2	2	0	1	0	0	1	1	0	1	1	0	1	0	1	0	1	3	0	0	44
59316544	1	2	5	2	1	3	1	1	0	1	1	0	1	1	1	0	1	0	1	1	20
62773165	2	2	5	1	0	0	1	1	1	1	1	0	0	0	2	0	1	0	0	0	40
72649740	0	2	5	1	0	0	1	1	1	1	1	0	0	0	2	0	1	0	1	1	32
4080423	1	2	5	1	1	0	1	0	0	1	1	0	1	0	3	0	1	0	0	0	59
4115640	2	2	5	2	0	0	1	0	0	1	1	0	0	0	3	0	1	0	1	1	21
4572800	1	2	1	1	0	0	0	0	0	0	1	0	0	0	2	0	1	2	1	1	20
4614031	1	2	1	2	0	0	1	0	0	0	1	0	0	0	2	0	1	0	0	0	13
9061067	2	2	4	2	1	0	1	0	1	0	1	0	0	0	2	0	1	1	1	1	47
20623905	0	2	5	2	0	0	1	0	0	1	1	0	1	1	1	0	1	0	1	1	22
20645404	2	2	4	1	0	0	1	0	0	0	0	0	1	0	2	0	1	0	0	0	21
22558530	2	2	5	0	1	0	0	0	0	1	1	0	0	0	2	0	1	0	1	1	10
26936841	2	2	3	1	1	0	1	0	0	0	1	0	0	1	2	0	1	3	1	1	22
26937750	2	2	5	2	1	0	0	0	0	1	1	0	1	0	0	0	1	0	1	1	5
31903576	1	2	5	2	0	0	1	0	1	0	1	0	0	1	3	0	0	1	0	0	33
31917130	2	2	1	1	0	0	1	0	0	0	0	0	0	0	2	0	1	3	0	0	38
39449977	2	2	0	1	1	3	1	0	0	1	1	0	0	0	2	0	1	2	1	1	40
40568773	2	2	5	2	0	0	1	0	0	1	0	0	0	1	3	0	1	0	0	0	18
40979102	1	2	2	1	0	0	1	0	0	1	1	0	0	1	3	0	1	0	0	0	34
53188063	1	2	0	1	1	0	0	0	0	0	1	0	1	0	0	0	1	3	1	1	2
53782982	1	2	5	2	1	3	0	0	1	1	1	0	1	0	0	0	1	2	1	1	6
53851298	2	2	5	0	1	0	0	0	0	0	1	0	0	1	2	0	1	0	1	1	26
53856303	2	2	3	1	0	3	1	0	1	1	0	1	1	1	1	0	1	3	0	0	6
54372866	2	2	5	1	1	0	1	0	0	0	1	0	0	0	2	0	1	1	0	0	40
54830682	1	2	5	1	1	0	0	0	1	1	1	0	1	1	2	0	1	0	1	1	17
55371280	1	2	4	2	1	0	0	0	0	1	1	0	0	0	2	0	1	0	0	0	18
55455961	1	2	1	2	0	0	1	0	0	1	0	0	1	0	3	0	1	2	1	1	2
58836258	1	2	5	1	1	0	1	0	0	0	0	0	0	0	2	0	1	2	1	1	70
58878163	1	2	1	0	0	0	0	0	1	1	1	0	0	0	2	0	1	1	0	0	83
59251725	2	2	3	2	1	3	1	0	0	1	1	0	0	0	0	0	1	2	0	1	4
59269472	2	2	1	1	0	3	0	0	0	1	1	0	0	0	2	0	1	3	0	0	50
62696419	1	2	5	1	1	0	0	0	1	1	1	1	0	0	3	0	1	0	1	1	49
62739766	2	2	3	1	1	0	0	0	0	0	1	0	0	0	2	0	1	0	1	1	26
72665400	1	2	3	1	1	0	1	0	0	1	0	0	0	1	2	0	1	0	0	0	65
73171727	1	2	5	2	0	0	1	0	0	1	1	0	1	0	1	0	1	0	0	0	49
73776148	2	2	4	2	1	0	0	0	0	1	1	0	1	1	0	0	1	0	1	1	6
76574338	2	2	3	0	0	0	0	0	0	1	0	0	1	0	2	0	1	0	1	1	6
77231011	1	2	4	0	0	0	0	0	1	0	1	0	0	0	2	0	1	0	0	0	16
31908956	2	2	4	2	0	3	0	0	0	0	1	1	1	1	2	0	1	1	1	1	1
72667282	2	2	5	2	0	0	0	0	0	0	1	0	1	0	3	0	1	0	1	1	1
9031117	0	2	3	2	1	0	1	1	0	0	0	0	0	0	3	0	1	2	0	0	64
76535269	1	2	3	2	0	0	0	1	1	0	0	0	0	1	2	0	1	0	0	0	79
15105333	2	0	3	2	1	0	1	1	0	1	0	0	0	0	0	0	1	1	0	0	13
31901064	2	0	2	2	1	0	0	1	1	1	0	0	0	1	2	0	1	0	1	1	19
54896473	2	0	3	1	1	0	1	1	1	0	1	0	0	0	2	0	1	1	0	0	26
14516207	1	0	4	2	1	3	1	0	0	1	1	0	1	0	2	0	1	2	1	1	2
14527366	1	0	5	2	1	0	0	0	0	1	1	0	0	0	0	0	1	0	0	1	2
77635547	1	0	3	2	0	0	1	0	1	1	0	0	0	1	0	0	1	0	1	1	7
54830551	0	1	5	2	0	0	0	1	0	1	0	0	0	1	1	0	1	2	0	0	41
4033600	2	1	5	2	1	0	0	0	0	1	1	0	0	0	0	0	1	0	1	1	6
27479077	1	1	5	2	0	0	1	0	1	1	0	1	0	0	0	0	1	0	1	1	5
14550563	2	2	3	0	1	0	1	1	0	0	1	0	0	0	2	0	1	0	0	0	60
15059793	2	2	3	1	1	0	1	1	1	1	0	0	0	0	0	0	1	0	0	0	30
20120584	1	2	5	2	1	3	1	1	1	1	1	0	0	0	1	0	1	0	0	0	76
27020073	2	2	1	1	1	0	1	1	0	1	0	0	1	0	3	0	1	2	0	0	34
27441168	2	2	3	1	1	0	0	1	1	1	0	0	0	0	2	0	1	0	0	0	27
39886242	2	2	4	1	1	0	0	1	1	1	1	1	0	1	3	0	1	0	1	1	35
40564003	1	2	3	1	1	0	1	1	0	1	0	0	0	0	0	0	1	0	1	1	14
52649328	2	2	2	2	1	0	1	1	1	0	0	0	0	0	2	0	1	1	0	0	77
53151568	1	2	3	2	1	0	0	1	1	1	1	0	0	0	3	0	1	0	0	0	66
54350913	1	2	5	1	0	0	1	1	1	1	1	0	0	0	2	0	1	0	1	1	7
55406648	2	2	3	2	0	0	1	1	0	1	1	0	0	0	2	0	1	0	0	0	20
55490221	2	2	3	1	0	0	1	1	1	1	1	0	0	0	2	0	1	0	0	0	13
58916599	2	2	5	1	0	0	0	1	1	1	1	0	0	0	3	0	1	3	1	1	58
62698234	2	2	2	2	0	0	1	1	1	0	1	0	0	0	2	0	1	1	1	1	3
72767336	1	2	5	2	1	0	1	1	1	0	1	0	0	0	2	0	0	0	0	0	51
73206526	1	2	4	1	0	0	1	1	0	0	0	0	1	0	2	0	1	0	0	0	44
73771411	2	2	3	2	0	3	1	1	1	1	0	0	0	0	2	0	1	1	0	0	25
76566684	1	2	3	2	0	0	0	1	1	1	1	0	0	0	2	0	1	0	1	1	13
77160449	0	2	3	1	1	0	1	1	1	1	0	1	0	0	0	0	1	2	1	1	5
4056728	2	2	3	1	0	0	1	0	0	0	1	0	0	1	3	0	1	0	1	1	28
9055316	2	2	5	2	0	0	1	0	0	1	0	0	0	1	1	0	1	3	1	1	9
14582321	1	2	5	2	1	0	1	0	0	1	1	0	0	1	3	0	1	0	0	0	49
14584363	2	2	3	1	0	0	1	0	0	1	0	0	0	0	2	0	1	2	1	1	16
14649258	2	2	2	2	1	3	1	0	1	0	1	0	1	1	3	0	1	3	1	1	31
29408590	2	2	5	2	0	0	0	0	1	0	1	0	0	0	2	0	1	0	0	0	27
39948129	1	2	3	2	0	0	1	0	1	1	1	0	0	0	2	0	1	0	0	0	38
39962201	1	2	3	1	0	0	0	0	1	1	1	1	0	0	0	0	1	2	1	1	4
52195355	2	2	3	2	0	3	0	0	0	0	0	0	1	1	0	0	1	1	1	1	2
52702961	2	2	3	1	0	0	0	0	1	1	1	0	1	0	2	0	1	2	1	1	39
53184515	0	2	3	2	1	3	1	0	1	1	0	0	0	0	0	0	1	2	1	1	9
53232689	1	2	5	2	1	3	1	0	0	1	1	0	0	0	1	0	1	0	1	1	5
54333631	2	2	3	2	1	0	1	0	0	0	0	0	1	0	3	0	1	0	0	0	54
54395160	2	2	5	0	1	0	0	0	1	0	1	0	0	0	2	0	1	0	0	0	33
54824580	1	2	5	0	0	0	1	0	0	0	1	0	0	0	2	0	1	0	0	0	30
55411046	0	2	4	1	0	0	0	0	1	0	1	0	0	0	3	0	1	0	0	0	8
55436843	1	2	5	0	0	0	1	0	0	0	1	0	0	1	2	0	1	0	0	0	3
72747153	1	2	5	1	0	0	1	0	0	1	1	0	1	0	3	0	1	1	0	0	54
73182485	2	2	5	2	0	0	0	0	0	0	1	0	0	0	2	0	1	3	1	1	42
73257637	2	2	3	2	0	0	0	0	1	1	1	0	1	1	3	0	1	0	1	1	12
73265865	2	2	3	1	0	0	0	0	0	1	0	0	0	0	2	0	1	0	1	1	3
73718041	1	2	3	1	1	0	1	0	0	1	0	0	1	0	3	0	1	0	0	0	21
73798190	2	2	5	1	0	0	0	0	0	1	1	0	0	0	2	0	1	0	0	0	16
76532395	1	2	5	2	0	0	0	0	0	1	1	0	0	0	0	0	1	0	1	1	2
76620332	2	2	3	1	1	0	0	0	0	0	1	0	1	0	2	0	1	0	1	1	4
77228220	1	2	5	1	1	3	0	0	0	1	1	0	1	0	3	0	0	1	0	0	27
77638641	2	2	3	2	0	0	1	0	0	1	0	0	1	0	1	0	1	0	0	0	19
16574203	0	2	5	2	0	0	0	0	0	1	0	0	0	1	3	0	1	0	0	0	14
72651846	2	2	3	1	0	0	1	0	0	0	0	0	0	0	2	0	1	3	1	1	6
4104950	2	0	5	2	1	0	0	1	1	0	1	0	0	0	2	0	1	2	1	1	15
15096140	1	0	1	2	1	0	1	1	0	1	0	0	0	0	2	0	1	0	0	0	15
31944535	1	0	3	2	0	0	0	1	0	1	0	1	0	0	2	0	1	0	1	1	13
62666774	0	0	5	2	0	0	0	1	0	1	1	0	0	0	0	0	1	1	1	1	3
31923098	2	0	3	2	1	0	1	0	0	0	0	0	0	0	0	0	1	3	1	1	5
62155488	1	0	1	1	0	0	0	0	0	1	1	0	1	0	1	0	1	0	1	1	30
63321810	2	0	5	2	0	0	1	0	0	1	1	0	0	0	3	0	1	2	0	0	21
73287403	1	0	3	2	1	0	0	0	0	1	0	0	1	0	2	0	1	2	1	1	9
29001770	1	1	5	2	0	3	1	1	1	1	1	0	1	1	1	0	1	3	0	0	81
9043737	2	1	5	2	1	3	1	0	0	0	0	0	0	0	3	0	1	3	1	1	53
77071299	1	1	3	1	1	0	1	0	0	1	1	0	1	0	1	0	1	1	0	0	53
14530379	1	2	1	1	1	0	0	1	0	1	0	0	1	0	0	0	1	0	1	1	27
14551894	2	2	5	2	0	0	1	1	1	1	1	1	0	0	3	0	1	0	1	1	51
20631619	2	2	3	2	0	0	1	1	0	1	1	0	0	0	2	0	1	0	0	0	34
31467340	0	2	5	1	1	0	1	1	1	1	1	0	0	0	2	0	1	0	0	0	82
39991723	0	2	5	2	1	0	1	1	0	1	0	0	0	0	3	0	1	2	0	0	44
53737569	1	2	5	2	0	0	1	1	0	1	0	0	0	1	1	0	1	0	0	0	56
53835446	1	2	4	1	0	0	1	1	1	1	0	0	0	0	2	0	1	1	0	0	47
53838236	2	2	3	0	0	0	0	1	1	0	0	0	1	0	2	0	1	3	1	1	9
54932104	1	2	5	1	0	0	1	1	0	1	1	0	0	0	2	0	1	0	0	0	17
54948387	1	2	2	2	0	0	1	1	1	1	0	0	1	0	0	0	1	0	1	1	17
58918723	2	2	0	0	0	0	1	1	0	1	0	0	0	0	2	0	1	0	0	0	63
59369224	2	2	3	1	1	0	0	1	0	0	0	0	0	0	2	0	1	3	0	0	19
62666538	0	2	3	2	0	0	0	1	0	1	0	0	0	1	1	0	1	0	0	1	58
63324060	2	2	4	2	0	0	1	1	1	1	1	0	0	0	2	0	1	1	0	0	16
77135266	2	2	2	1	1	0	1	1	0	0	1	0	0	0	2	0	1	0	0	0	38
14587799	2	2	5	2	1	3	0	0	0	1	1	0	0	0	2	0	1	0	0	0	48
14624970	2	2	3	2	1	0	0	0	1	0	1	1	0	1	1	0	1	0	0	1	4
15133679	1	2	3	1	1	0	0	0	0	1	1	0	0	0	3	0	1	0	0	0	14
20165858	1	2	5	2	1	3	1	0	0	1	0	0	0	1	0	0	1	0	1	1	24
26884841	1	2	5	1	1	3	1	0	0	0	1	0	0	0	2	0	1	0	1	1	58
31450504	1	2	4	2	0	0	0	0	1	1	1	0	0	0	3	0	1	2	0	0	83
31906022	1	2	5	2	0	0	0	0	0	1	0	0	1	0	2	0	1	0	1	1	39
33862665	2	2	5	2	0	0	1	0	0	1	0	0	0	1	3	0	1	3	0	0	68
33865019	1	2	5	2	1	0	1	0	1	1	0	0	0	0	1	0	1	0	1	1	24
33884073	1	2	3	2	1	0	1	0	1	1	1	1	0	1	3	0	1	0	1	1	9
40474539	2	2	5	2	0	2	1	0	0	1	1	0	0	0	2	0	1	2	0	0	27
41536400	1	2	1	1	1	0	0	0	0	0	1	0	0	0	2	0	1	0	0	0	18
53160209	1	2	5	2	0	0	0	0	1	1	1	0	0	0	0	0	1	2	1	1	4
53177419	0	2	3	1	0	0	1	0	0	1	0	0	0	0	0	0	1	0	1	1	8
53223736	1	2	5	1	0	3	0	0	1	1	1	0	1	0	2	0	0	0	1	1	29
53285857	1	2	2	1	1	0	0	0	0	0	1	0	0	1	2	0	1	1	1	1	1
54263536	1	2	5	1	1	0	1	0	0	1	1	0	0	0	2	0	1	0	1	1	36
54853695	1	2	5	2	1	3	1	0	0	1	0	0	0	0	2	0	1	2	0	0	26
54875803	0	2	2	1	0	0	0	0	0	1	0	0	1	0	1	0	1	0	1	1	11
59273003	1	2	5	2	1	0	1	0	0	1	0	0	1	0	3	0	1	2	0	0	44
59306639	2	2	3	1	1	0	1	0	0	1	1	1	1	0	1	0	1	0	0	0	38
72716029	2	2	3	2	1	0	1	0	0	0	0	0	1	1	2	0	1	3	1	1	28
72735280	2	2	5	1	1	0	0	0	0	1	1	0	0	0	2	0	1	2	0	1	15
73805774	2	2	1	1	0	0	1	0	1	0	1	0	0	0	3	0	1	0	0	0	10
76657868	1	2	5	2	0	0	1	0	0	1	1	0	0	0	3	0	0	0	1	1	43
20604812	2	2	3	2	1	0	1	0	0	1	0	0	0	1	3	0	1	0	0	0	28
27495157	2	2	3	1	0	0	0	0	0	1	1	0	1	0	2	0	1	0	0	0	15
40006186	1	0	3	2	0	0	0	1	0	0	0	0	1	0	0	0	1	2	1	1	23
62787522	2	0	5	2	0	0	0	1	1	0	1	0	0	0	2	0	1	2	1	1	21
63342340	1	0	5	1	1	0	1	1	1	1	1	0	0	0	2	0	1	0	0	0	17
77135314	1	0	5	2	0	3	1	1	0	1	1	0	0	1	2	0	1	2	1	1	15
15056317	1	0	3	1	0	0	1	0	0	1	1	0	0	1	2	0	1	1	0	0	29
31473560	2	0	1	1	1	0	0	0	0	0	1	0	0	0	2	0	1	0	1	1	23
63295284	1	0	5	2	0	0	1	0	0	1	1	0	0	0	0	0	1	2	1	1	2
73716024	1	0	5	2	0	3	1	0	0	0	1	0	0	0	2	0	1	2	0	0	24
73801196	2	0	0	1	1	3	1	0	0	1	1	0	0	1	3	0	1	3	0	0	21
76648086	1	0	5	2	0	0	1	0	0	1	0	0	0	1	0	0	1	2	1	1	4
77111205	2	0	5	2	0	0	0	0	0	0	1	0	0	0	2	0	1	2	1	1	36
15077742	2	0	5	2	1	0	1	0	1	1	1	1	0	0	2	0	1	1	1	1	10
4022140	1	1	5	2	1	0	1	1	1	1	0	0	0	0	3	0	1	0	1	1	39
4099682	0	1	2	2	0	0	1	1	1	1	0	0	0	1	2	0	1	0	0	0	48
22512153	1	1	5	1	1	0	0	1	1	1	1	0	0	0	2	0	1	2	0	0	37
33946102	2	1	5	1	0	0	1	1	0	1	1	0	0	0	2	0	1	0	0	0	13
54266514	2	1	5	2	0	0	1	1	0	0	1	0	0	0	2	0	1	0	0	0	43
31496187	1	1	3	2	1	3	1	0	0	1	0	0	0	0	0	0	1	3	1	1	13
59323357	1	1	3	1	1	0	0	0	1	0	1	0	0	0	2	0	1	1	0	0	33
3995390	1	2	3	1	0	0	1	1	1	1	1	0	0	0	1	0	1	1	0	0	83
8969388	2	2	3	1	0	0	0	1	0	0	0	0	0	0	2	0	1	3	0	0	82
9460069	1	2	2	2	1	0	1	1	0	0	1	0	0	0	2	0	1	0	1	1	44
14501416	2	2	0	2	1	0	1	1	1	1	1	0	0	1	1	0	1	0	1	1	21
20193018	1	2	3	1	0	0	0	1	1	1	1	0	0	0	2	0	1	0	1	1	48
22486308	2	2	2	1	1	0	0	1	0	0	1	0	0	0	2	0	1	1	0	0	58
26894152	1	2	2	2	0	0	1	1	0	1	0	0	1	0	1	0	1	0	1	1	16
26941767	1	2	5	2	1	0	1	1	1	1	0	0	0	0	2	0	1	0	1	1	32
26985336	2	2	5	0	1	0	1	1	0	1	1	0	1	1	2	0	1	3	0	0	42
29438263	0	2	5	2	0	0	1	1	0	1	0	0	1	0	3	0	1	0	0	0	18
40530327	1	2	5	2	0	0	1	1	1	1	1	0	1	1	3	0	1	0	0	0	18
52208810	2	2	3	2	0	0	1	1	0	0	0	1	0	0	0	0	1	1	1	1	21
52709125	1	2	3	2	1	0	1	1	0	1	1	0	0	0	2	0	1	0	0	0	73
53193764	1	2	5	2	1	0	1	1	1	0	1	0	0	0	2	0	1	2	1	1	43
53264597	1	2	5	1	1	0	1	1	1	1	1	0	0	0	2	0	1	0	0	0	58
53780751	2	2	3	1	0	0	0	1	0	0	1	0	0	0	2	0	1	3	1	1	6
54315513	1	2	5	2	1	0	1	1	0	0	1	0	0	0	2	0	1	2	1	1	15
54849923	2	2	5	0	0	0	1	1	1	0	1	0	0	0	2	0	1	0	0	0	29
58865188	2	2	1	0	0	0	0	1	0	0	0	0	1	0	2	0	1	0	0	0	72
62711089	1	2	5	1	0	0	1	1	1	1	1	0	0	0	2	0	0	0	0	0	57
62774953	2	2	3	1	0	0	0	1	1	0	1	0	0	0	2	0	1	0	0	0	36
72187187	2	2	5	2	1	0	1	1	1	0	0	0	0	0	2	0	1	3	1	1	65
72236609	1	2	5	2	1	0	1	1	0	1	0	0	0	1	3	0	1	0	0	1	55
76663341	0	2	2	2	1	0	1	1	0	1	0	0	1	0	3	0	1	0	0	0	59
4006075	1	2	3	1	1	0	1	0	0	1	0	0	1	0	2	0	1	0	0	0	76
4040901	2	2	5	1	0	0	1	0	0	0	1	0	0	0	2	0	1	3	1	1	10
4594606	1	2	4	1	1	0	1	0	0	1	1	0	1	1	2	0	1	3	1	1	3
9037792	2	2	4	1	0	0	0	0	0	1	0	0	1	0	3	0	1	0	0	0	58
9490558	2	2	5	1	0	0	0	0	0	1	0	0	1	0	2	0	1	2	1	1	28
14533571	1	2	3	0	1	0	0	0	0	1	1	0	0	0	2	0	1	0	0	0	68
14568679	2	2	4	2	1	0	1	0	1	0	1	0	0	1	2	0	1	1	1	1	4
14626040	1	2	0	0	1	0	1	0	1	0	1	0	0	1	2	0	0	2	1	1	26
20150172	1	2	3	1	0	0	0	0	0	0	1	0	0	0	2	0	1	0	1	1	16
20188492	1	2	4	1	1	0	0	0	1	0	1	0	0	0	2	0	0	2	0	0	48
20609860	0	2	5	1	0	0	1	0	1	1	1	0	0	1	2	0	1	1	0	0	27
22505546	1	2	3	2	0	0	1	0	1	0	1	1	0	1	2	0	1	1	1	1	1
22521935	2	2	5	2	0	0	0	0	1	0	0	1	0	0	2	0	1	0	0	0	34
31939766	2	2	5	2	0	0	1	0	0	0	1	0	0	0	2	0	1	2	1	1	28
33882916	1	2	4	0	1	0	0	0	1	1	1	0	0	0	2	0	1	0	0	0	56
58859756	2	2	4	1	0	0	1	0	0	0	1	0	0	0	2	0	1	0	0	0	74
59261053	2	2	2	2	0	0	0	0	1	1	1	1	0	1	2	0	1	0	1	1	8
59269329	1	2	5	2	0	0	0	0	0	1	0	0	1	0	2	0	1	0	0	0	44
62649620	0	2	3	2	1	0	0	0	0	1	0	0	1	0	3	0	1	0	1	1	12
62672901	2	2	0	0	0	0	0	0	1	0	1	0	0	0	2	0	1	3	1	1	62
62729993	2	2	5	1	0	3	0	0	0	0	0	0	0	1	2	0	1	0	0	0	51
63303424	0	2	3	2	1	0	1	0	1	1	1	0	1	1	3	0	1	0	0	0	25
72173808	1	2	5	2	1	0	1	0	0	1	1	0	1	0	1	0	1	0	1	1	38
72235058	1	2	3	1	1	0	1	0	0	0	1	0	0	1	2	0	1	0	0	0	74
72750670	2	2	3	2	0	0	1	0	0	1	0	0	0	0	2	0	1	0	0	0	62
73306589	2	2	3	1	1	0	0	0	1	0	1	0	0	0	2	0	1	0	1	1	14
73807530	1	2	3	1	0	3	1	0	0	1	1	1	1	1	3	0	1	1	0	0	13
73840410	0	2	1	1	1	0	1	0	0	1	1	0	0	0	3	0	1	1	0	0	12
29408927	1	2	5	2	1	0	1	0	0	0	1	0	0	1	3	0	1	2	1	1	10
53763937	2	0	3	0	1	0	0	1	0	0	0	0	0	1	2	0	1	3	0	1	2
31453355	1	0	5	1	1	3	1	1	1	1	0	0	1	0	1	0	1	1	0	0	81
31476359	2	0	5	1	1	0	1	1	1	0	1	0	0	0	2	0	1	1	1	1	69
31931752	1	0	3	2	1	0	1	1	1	1	0	0	1	0	3	0	1	1	0	0	34
9046804	1	0	5	1	0	0	1	0	1	1	1	1	1	1	3	0	1	2	1	1	1
31946191	1	0	3	2	0	0	0	0	0	1	0	0	0	1	2	0	1	2	0	0	22
62755212	1	0	5	1	0	0	0	0	1	1	0	1	0	0	2	0	1	0	1	1	2
62789028	1	0	3	2	0	0	1	0	0	1	0	0	0	1	0	0	1	0	1	1	12
63268089	2	0	5	2	0	0	1	0	0	1	0	0	0	0	0	0	1	2	0	0	32
77684635	1	0	3	1	0	0	1	0	0	0	1	0	0	0	2	0	1	2	0	0	15
63331453	0	0	1	2	1	0	1	0	0	1	0	0	0	0	2	0	1	2	0	0	13
40025407	0	1	2	2	0	0	1	1	0	0	1	0	0	0	2	0	0	0	0	0	14
73840013	1	1	0	1	0	0	1	1	0	1	1	0	0	0	2	0	1	0	0	0	12
73834838	2	1	0	1	0	3	1	0	0	0	1	0	0	0	2	0	1	3	0	0	20
4018862	2	2	1	1	1	0	0	1	1	1	1	0	0	0	2	0	1	0	0	1	20
4086188	1	2	3	2	0	0	1	1	1	1	0	0	1	0	2	0	1	2	1	1	27
4117939	1	2	1	2	0	0	1	1	0	0	0	0	1	0	0	0	1	2	1	1	2
9069626	2	2	3	2	0	0	1	1	1	1	1	0	0	0	1	0	1	2	0	0	48
20598994	2	2	0	2	0	0	1	1	1	1	1	0	0	0	2	0	1	0	0	0	31
20609115	1	2	3	2	1	0	0	1	0	1	0	0	0	1	0	0	1	0	0	0	27
26999718	0	2	3	1	1	0	0	1	1	1	1	0	0	0	2	0	1	2	0	0	38
39419348	2	2	1	1	1	0	0	1	1	1	1	0	0	0	3	0	1	1	0	0	79
53183594	0	2	4	1	1	0	1	1	1	1	1	0	0	0	2	0	1	2	0	0	64
54837304	1	2	1	1	0	0	1	1	1	1	1	0	0	0	2	0	1	2	0	0	37
62678106	2	2	2	1	0	3	1	1	0	0	1	0	0	0	2	0	1	1	0	0	65
72675985	2	2	3	1	0	0	1	1	1	0	1	0	0	0	2	0	1	2	0	0	62
77066932	0	2	2	0	0	0	1	1	1	1	1	0	0	1	3	0	1	0	0	0	56
77067563	1	2	5	2	0	0	0	1	1	1	0	0	0	1	1	0	1	0	0	0	28
77079817	2	2	4	2	1	0	1	1	0	1	0	0	0	1	3	0	1	0	0	0	51
77668226	0	2	5	2	0	0	1	1	0	0	0	0	1	0	3	0	1	0	0	0	4
4560108	1	2	4	1	1	2	1	0	1	0	1	0	0	0	2	0	1	0	0	0	26
9024619	2	2	3	1	0	0	1	0	0	1	0	0	0	1	2	0	1	3	0	1	15
9526467	1	2	5	1	0	0	0	0	1	1	1	1	0	0	3	0	1	0	0	0	22
14584733	2	2	5	1	0	0	1	0	0	1	0	0	0	1	2	0	1	2	0	0	56
14614203	1	2	5	1	1	0	0	0	1	1	1	0	0	0	3	0	1	0	0	0	44
26972366	2	2	5	0	0	0	0	0	1	0	1	0	0	0	2	0	1	1	0	0	46
27454494	2	2	5	2	0	0	0	0	1	1	1	0	0	0	3	0	1	2	0	0	24
29424677	1	2	5	2	1	0	1	0	1	1	0	1	1	1	0	0	1	2	1	1	4
52718497	1	2	3	1	1	3	1	0	0	1	1	0	0	0	0	0	1	0	1	1	11
54318948	2	2	3	0	0	0	0	0	0	0	0	0	0	0	2	0	1	0	0	0	37
54338528	2	2	0	1	1	0	0	0	1	0	1	0	0	0	2	0	1	0	0	0	38
55482791	2	2	5	1	0	0	1	0	0	1	1	0	0	0	2	0	1	0	0	0	17
73727243	1	2	5	2	1	0	0	0	0	1	0	0	1	0	3	0	1	2	0	0	26
9505007	1	0	3	2	1	3	1	1	0	1	1	0	0	0	2	0	1	2	0	0	33
14498840	1	0	5	2	1	0	1	1	1	1	0	0	0	0	0	0	1	0	0	0	78
53834483	2	0	3	1	0	0	0	1	1	0	1	0	0	0	1	0	1	0	1	1	1
62674562	2	0	5	2	1	0	0	1	0	1	1	0	0	0	0	0	1	1	0	0	65
76635834	1	0	5	2	0	3	1	1	1	1	1	0	0	0	3	0	1	1	1	1	27
76656249	1	0	5	2	1	0	1	1	1	1	1	0	0	0	0	0	1	1	0	0	54
77136405	1	0	5	2	0	0	1	1	0	1	0	0	0	0	2	0	1	1	1	1	7
9462977	1	0	3	2	0	0	1	0	0	0	1	0	0	0	2	0	1	2	0	1	46
31467713	1	0	5	1	1	0	0	0	1	0	1	0	0	0	2	0	1	2	1	1	2
31938176	1	0	4	1	0	0	1	0	0	0	0	0	0	0	2	0	1	1	0	0	26
31941848	0	0	5	1	0	0	1	0	0	0	1	0	0	0	2	0	1	2	0	0	30
40410207	0	0	3	2	1	3	1	0	0	1	0	0	0	0	0	0	0	2	1	1	11
41536965	2	0	5	2	0	0	1	0	0	1	1	0	1	0	1	0	1	2	1	1	2
59673491	0	0	3	2	0	3	1	0	0	1	1	0	1	1	0	0	1	2	1	1	15
62799967	1	0	4	2	0	0	1	0	0	0	1	0	0	0	2	0	1	0	1	1	21
63276239	2	0	3	2	0	3	0	0	0	1	1	0	0	0	3	0	1	1	0	0	32
63324075	2	0	5	2	0	0	1	0	0	0	0	0	1	0	1	0	1	3	0	0	16
76610105	2	0	3	2	1	0	1	0	0	1	1	0	1	0	0	0	0	0	1	1	14
76647694	1	0	3	1	1	0	1	0	1	0	1	0	0	1	2	0	1	2	1	1	24
59261009	1	0	3	1	0	0	0	0	1	0	1	0	0	0	2	0	0	2	1	1	40
4023649	1	1	3	2	0	0	1	1	0	1	1	0	0	0	1	0	1	0	0	0	70
33930530	2	1	5	1	0	0	1	1	0	1	1	0	0	0	2	0	1	0	0	0	25
53858078	0	1	5	1	0	0	1	1	0	1	0	0	1	0	2	0	1	2	0	0	41
15100039	0	1	3	2	0	0	1	0	1	1	1	0	0	0	2	0	1	0	0	0	14
27456090	1	1	2	1	1	0	1	0	0	1	1	0	0	0	0	0	1	0	1	1	23
32418170	1	1	5	2	1	0	1	0	0	1	0	0	1	1	2	0	1	0	1	1	19
52610983	0	1	0	2	0	3	1	0	0	1	1	0	0	1	2	0	1	2	1	1	47
73225627	0	1	3	1	1	0	0	0	1	1	1	0	0	0	3	0	1	0	0	0	41
4043153	1	2	5	0	1	0	0	1	0	1	1	0	0	0	2	0	0	0	0	0	14
4115743	1	2	5	1	0	0	1	1	1	1	1	0	1	0	3	0	1	3	0	0	50
8970615	2	2	2	2	0	3	1	1	0	0	1	0	0	0	0	0	1	0	1	1	10
14515639	1	2	1	0	0	0	0	1	1	1	1	0	0	1	2	0	1	3	0	0	74
20165328	2	2	5	1	0	0	1	1	1	1	1	0	0	0	3	0	1	2	0	0	61
20652055	2	2	5	1	1	3	1	1	0	1	1	0	1	0	0	0	1	1	0	0	17
22480402	1	2	4	0	1	0	1	1	1	0	1	0	0	0	2	0	1	0	0	0	63
22487590	2	2	5	2	0	0	1	1	0	1	0	0	0	0	2	0	1	2	0	0	56
29380939	1	2	2	2	0	0	1	1	1	1	1	0	0	0	3	0	1	2	0	0	46
33907536	1	2	4	1	0	0	1	1	1	0	1	0	0	0	2	0	1	1	0	0	36
39398735	2	2	5	0	0	0	1	1	1	1	0	0	0	0	2	0	1	2	0	0	81
39411158	0	2	3	2	1	3	1	1	0	1	0	0	0	0	1	0	1	2	0	0	78
39431151	2	2	5	1	1	0	1	1	1	0	1	0	0	0	2	0	1	1	0	0	36
39965937	2	2	5	1	0	0	0	1	0	0	0	0	0	0	2	0	0	0	0	0	16
39998102	1	2	2	1	0	0	0	1	1	1	0	0	1	0	3	0	0	0	0	0	40
40443356	1	2	5	1	0	0	1	1	0	1	0	0	0	1	3	0	1	1	0	0	9
40542634	1	2	3	2	0	0	1	1	0	1	1	0	1	0	1	0	1	0	0	0	18
52654580	1	2	3	2	1	0	1	1	0	0	1	0	0	0	2	0	1	2	1	1	27
52696953	2	2	2	2	1	0	0	1	1	1	1	0	0	0	2	0	0	1	1	1	46
53182172	0	2	5	2	0	0	0	1	0	0	1	0	0	0	2	0	1	0	0	0	66
53253159	2	2	5	1	0	0	0	1	1	1	1	0	1	0	2	0	1	0	0	0	61
53256305	1	2	2	2	0	3	1	1	0	1	0	0	0	1	3	0	1	1	1	1	52
53703431	2	2	5	2	1	0	1	1	0	0	1	0	0	0	2	0	1	3	0	1	47
54272238	2	2	5	2	1	0	1	1	0	1	0	0	0	0	1	0	1	2	0	0	46
54346305	1	2	5	1	1	0	1	1	0	1	0	0	1	0	2	0	1	0	1	1	9
54815689	1	2	5	2	0	0	1	1	0	0	1	0	0	0	2	0	1	0	0	0	32
54858289	2	2	4	2	1	0	1	1	1	1	0	0	0	1	2	0	1	1	0	0	26
54965811	2	2	1	2	1	0	1	1	1	1	0	0	0	0	2	0	1	0	0	0	24
55426163	1	2	5	2	1	3	1	1	0	0	1	1	0	1	3	0	1	2	1	1	6
55428284	1	2	5	1	0	0	1	1	0	1	0	0	1	0	1	0	1	1	0	0	21
59246285	2	2	2	2	0	0	0	1	0	0	0	0	0	1	0	0	1	3	1	1	4
59768974	1	2	0	2	1	0	1	1	1	1	1	0	0	0	2	0	1	2	0	0	11
62148361	1	2	3	2	0	0	1	1	1	1	0	1	0	0	0	0	1	0	1	1	19
62641836	1	2	1	2	1	0	0	1	0	1	0	0	0	1	1	0	1	0	0	1	49
62643552	2	2	5	1	1	0	1	1	0	1	1	0	0	0	1	0	1	0	0	0	74
62647617	0	2	5	1	0	0	1	1	1	1	0	0	1	0	2	0	1	0	1	1	36
62785955	1	2	3	2	0	0	1	1	0	1	1	0	0	0	1	0	1	0	0	0	37
63280899	1	2	3	1	1	0	1	1	1	1	1	0	0	0	3	0	1	0	0	0	33
72165583	1	2	3	2	0	0	1	1	1	0	1	0	0	0	2	0	1	0	0	0	80
72191469	1	2	3	2	0	3	0	1	0	1	0	0	0	0	1	0	1	2	1	1	35
72633528	0	2	2	2	1	0	0	1	1	0	1	0	0	0	2	0	1	0	1	1	30
72760837	0	2	5	2	0	0	1	1	1	1	1	0	0	0	0	0	1	2	1	1	19
73174254	1	2	1	0	1	0	1	1	0	1	0	0	0	1	2	0	0	2	0	0	16
73248456	1	2	5	1	0	0	0	1	0	1	1	0	1	0	1	0	1	0	1	1	23
73261778	1	2	5	2	1	0	0	1	1	1	0	1	0	1	0	0	1	0	1	1	19
73719084	0	2	5	2	0	3	1	1	1	1	1	0	0	0	2	0	1	0	0	0	30
73742730	2	2	4	2	0	0	0	1	1	1	1	0	0	0	2	0	1	0	0	0	3
4070336	2	2	3	1	0	0	0	0	0	1	1	0	1	1	2	0	1	0	1	1	39
4559672	1	2	5	0	0	0	0	0	0	0	1	0	0	0	2	0	1	2	0	0	30
4578287	2	2	5	2	0	0	0	0	0	1	0	0	0	1	3	0	1	2	0	0	22
4619455	0	2	3	2	1	0	1	0	1	1	1	0	1	0	2	0	1	2	0	0	13
9479312	1	2	5	2	0	3	1	0	0	1	0	0	1	1	1	0	1	0	0	0	15
14081031	2	2	3	2	0	0	1	0	0	1	0	0	1	0	2	0	1	0	1	1	11
15095576	1	2	3	2	0	0	1	0	0	1	1	0	0	0	3	0	1	0	0	0	14
20609486	2	2	1	2	0	0	1	0	0	1	0	0	1	1	2	0	1	2	0	1	19
20623333	1	2	2	2	0	0	1	0	1	1	1	1	0	0	0	0	1	0	0	0	22
20634769	2	2	5	2	0	0	1	0	0	0	0	0	1	0	0	0	1	0	1	1	3
27009958	0	2	5	1	0	0	1	0	0	1	1	0	1	0	2	0	1	1	0	0	35
27018330	1	2	4	1	0	0	1	0	1	1	0	0	0	1	3	0	1	0	0	0	33
27025339	1	2	5	2	0	0	0	0	0	0	1	0	1	0	0	0	0	1	1	1	1
27028645	0	2	4	2	0	0	1	0	0	1	1	0	0	0	3	0	1	0	0	0	31
27438778	2	2	5	2	0	0	0	0	0	0	0	0	1	0	1	0	1	1	1	1	1
29379846	1	2	0	1	1	0	0	0	1	1	1	0	0	0	3	0	1	2	1	1	13
29413644	0	2	5	2	0	0	0	0	1	0	1	0	0	0	2	0	1	0	0	0	25
31481482	1	2	4	1	1	0	1	0	0	1	0	0	1	0	3	0	1	1	1	1	29
31922614	2	2	4	1	0	0	1	0	1	0	1	0	0	0	2	0	1	1	0	0	40
33858222	1	2	5	1	1	3	1	0	0	1	1	0	1	0	3	0	1	0	1	1	34
39425879	2	2	3	2	1	0	0	0	0	1	1	0	0	1	2	0	1	1	1	1	1
39872114	2	2	5	0	1	0	1	0	1	0	1	0	0	0	2	0	1	0	0	0	65
39992142	2	2	5	1	1	0	1	0	0	0	0	0	0	1	2	0	1	0	1	1	41
40423340	2	2	2	2	0	0	1	0	0	0	1	0	0	1	2	0	1	0	0	0	36
40459160	2	2	5	2	1	0	0	0	1	1	1	0	0	0	2	0	1	0	0	0	27
52630375	1	2	5	2	0	3	1	0	1	0	1	1	1	0	3	0	1	2	1	1	52
52680853	2	2	5	2	0	3	1	0	0	1	1	0	0	1	0	0	1	0	0	0	74
53279969	1	2	5	0	0	0	1	0	0	1	1	0	1	1	2	0	1	1	1	1	6
53832427	2	2	2	2	0	0	1	0	0	0	1	0	1	0	2	0	1	0	1	1	25
53848442	2	2	0	2	0	0	1	0	0	1	0	0	0	1	2	0	1	2	1	1	31
53860642	1	2	0	1	0	0	0	0	1	0	1	0	0	0	3	0	1	2	1	1	32
54290814	1	2	3	2	0	0	1	0	0	1	0	0	1	0	3	0	1	2	0	0	39
54308905	1	2	5	2	0	0	1	0	0	1	0	0	1	0	1	0	1	0	1	1	29
54329788	1	2	5	2	1	0	0	0	1	1	1	1	1	1	0	0	1	0	1	1	22
54926305	1	2	2	2	0	0	1	0	0	1	1	0	1	0	3	0	1	3	0	0	20
55426393	2	2	5	0	0	0	1	0	0	1	1	0	0	1	2	0	1	3	0	0	13
58836563	1	2	1	1	0	0	0	0	0	0	1	0	0	0	2	0	0	2	1	1	8
59252419	2	2	4	2	0	0	0	0	0	0	1	0	0	0	2	0	1	0	0	0	52
59671529	1	2	1	2	1	0	1	0	1	1	0	0	0	0	1	0	1	0	0	0	16
59683093	2	2	3	0	1	0	0	0	0	0	1	0	1	0	2	0	1	3	0	0	22
62659364	0	2	2	0	0	0	0	0	0	1	1	0	0	0	2	0	1	2	0	0	68
62688551	2	2	5	1	1	0	0	0	0	0	1	0	0	0	2	0	1	0	1	1	2
62731907	2	2	3	0	1	0	0	0	0	1	1	0	0	0	2	0	1	0	0	0	57
63292466	2	2	1	0	0	3	0	0	1	0	1	0	1	0	2	0	1	3	0	0	24
72233674	2	2	5	1	1	3	1	0	0	1	1	0	0	0	2	0	1	0	1	1	34
72759859	2	2	3	2	1	0	0	0	0	1	0	1	1	1	2	0	1	0	1	1	16
72767092	1	2	4	1	0	0	1	0	1	1	1	0	0	0	3	0	1	0	1	1	6
73189387	1	2	3	1	1	0	0	0	1	0	1	0	0	0	2	0	1	0	0	0	45
73232476	0	2	5	2	1	0	1	0	0	1	0	0	0	1	3	0	1	0	0	0	46
76616660	2	2	1	1	0	0	0	0	0	0	1	0	1	1	2	0	1	0	1	1	24
77133520	1	2	4	2	1	0	1	0	1	1	1	0	0	0	2	0	0	0	0	0	39
77155152	1	2	3	1	0	0	1	0	0	0	1	0	1	0	1	0	1	3	0	0	35
77182060	1	2	3	2	1	3	1	0	0	1	1	0	0	0	0	0	1	0	1	1	4
77217144	1	2	5	1	0	3	1	0	1	1	1	0	1	0	2	0	1	0	1	1	14
20583890	2	2	5	1	0	0	1	0	0	1	0	0	0	0	0	0	1	0	1	1	27
26945163	2	2	3	0	0	3	1	0	0	0	1	0	0	1	2	0	1	2	0	1	24
14611109	1	0	5	2	1	1	1	1	0	1	1	0	0	0	0	1	1	2	0	0	44
59306053	1	0	3	2	1	1	1	1	0	1	0	0	0	0	0	1	1	2	0	1	5
63276357	1	0	3	1	0	1	0	1	0	1	1	0	0	0	2	1	1	0	0	0	32
14561483	1	0	3	1	1	1	1	0	0	1	1	0	1	0	2	1	1	2	1	1	24
14614386	1	0	3	1	1	1	1	0	0	1	0	0	0	1	2	1	1	2	1	1	29
14633857	2	0	2	2	0	1	1	0	1	1	1	0	1	1	0	1	1	0	1	1	10
15102822	2	0	0	1	0	3	0	0	0	0	0	0	0	1	2	1	1	1	0	1	2
31497188	0	0	3	2	1	1	0	0	0	1	1	0	1	0	1	1	1	0	0	0	63
31986370	0	0	1	1	0	1	1	0	1	1	0	0	0	1	3	1	1	0	0	0	12
76578904	1	0	5	2	0	1	1	0	0	0	0	0	0	0	1	1	1	0	1	1	28
4124071	0	1	3	2	1	1	1	1	1	1	1	0	0	0	2	1	1	0	0	0	43
40003338	1	1	1	1	1	1	0	1	1	1	1	0	0	0	2	1	1	0	0	0	47
4082768	2	1	1	1	1	1	1	0	0	0	1	0	0	0	2	1	1	3	0	0	58
54885574	1	1	5	1	1	1	1	0	1	1	0	1	0	0	1	1	1	0	0	0	27
4577848	1	2	5	1	1	1	1	1	0	0	1	0	0	0	2	1	1	0	0	0	24
15064615	2	2	5	2	1	1	1	1	0	1	0	0	1	0	0	1	1	3	1	1	2
20114772	2	2	0	1	0	1	0	1	0	1	0	0	0	1	1	1	1	1	1	1	22
20632175	2	2	3	0	0	1	0	1	1	0	1	0	0	0	2	1	1	3	0	1	2
29418420	1	2	3	2	0	1	1	1	1	1	0	0	0	1	2	1	1	3	0	0	25
39893680	2	2	3	1	0	1	1	1	0	0	0	0	0	1	2	1	1	2	0	0	42
40528886	2	2	4	0	1	1	0	1	0	1	0	0	0	1	3	1	1	0	0	0	14
40545992	0	2	5	2	1	1	1	1	1	1	1	0	0	0	1	1	1	0	0	0	20
52763852	2	2	5	2	0	1	0	1	0	1	0	0	0	0	0	1	1	0	1	1	19
59308216	1	2	0	1	1	3	1	1	1	1	0	0	0	0	2	1	1	0	1	1	33
59312152	1	2	5	1	1	1	1	1	0	0	0	0	0	0	2	1	1	0	1	1	14
72634199	2	2	3	1	1	1	1	1	0	0	1	0	0	0	2	1	1	2	1	1	26
73778678	1	2	5	2	0	3	1	1	1	1	0	0	0	0	3	1	1	1	0	0	24
76576241	1	2	3	2	0	1	1	1	1	1	1	0	0	0	2	1	1	0	1	1	28
76624480	1	2	0	1	1	1	0	1	1	1	1	0	1	0	2	1	1	0	1	1	19
77133164	2	2	1	0	0	1	0	1	1	1	1	0	1	0	3	1	1	3	1	1	33
77160907	2	2	3	1	1	1	1	1	0	1	1	0	0	0	3	1	1	0	0	0	34
9554230	2	2	3	2	1	3	1	0	0	0	1	0	1	1	2	1	1	0	0	0	22
26867217	1	2	1	1	1	3	1	0	0	1	0	0	1	0	1	1	1	1	0	0	73
26867940	0	2	3	1	0	1	1	0	0	0	1	0	0	0	2	1	1	0	1	1	44
27477356	1	2	1	1	0	1	1	0	0	0	1	0	0	0	2	1	1	0	0	0	18
33527138	1	2	5	1	0	1	1	0	0	0	1	0	0	0	2	1	1	0	1	1	32
33881254	0	2	0	1	1	1	1	0	0	1	0	0	1	0	2	1	1	2	1	1	34
40451899	2	2	3	2	1	3	1	0	0	1	0	0	1	0	2	1	1	0	1	1	7
40495136	2	2	1	1	1	1	0	0	1	0	1	0	0	0	2	1	1	3	0	0	4
54913475	2	2	3	2	0	2	1	0	0	1	1	0	0	0	2	1	1	1	0	0	22
54947214	2	2	3	0	0	1	0	0	0	1	0	0	1	0	1	1	1	3	1	1	3
55361770	2	2	5	2	0	1	1	0	0	0	1	0	0	1	1	1	1	0	0	0	18
55367274	2	2	0	2	1	1	1	0	1	0	1	0	0	0	2	1	1	0	0	0	34
59256815	2	2	4	2	1	1	1	0	1	0	1	0	0	0	3	1	1	1	1	1	1
59260257	2	2	4	1	0	1	0	0	0	0	0	0	0	0	2	1	1	2	0	0	48
59685071	1	2	4	1	0	1	1	0	0	1	1	0	0	0	2	1	1	0	0	0	15
59711196	2	2	3	1	1	3	1	0	0	0	0	0	0	0	2	1	1	3	1	1	3
62767994	1	2	5	2	0	1	1	0	1	1	1	0	1	0	2	1	1	0	1	1	37
72188127	1	2	5	2	0	1	1	0	0	0	1	0	0	0	3	1	1	0	0	0	78
77226755	1	2	5	2	1	1	0	0	0	1	0	0	1	1	1	1	1	0	0	0	19
77665309	1	2	1	2	1	1	1	0	0	1	0	0	0	0	0	1	1	3	1	1	11
14578828	2	2	5	2	0	1	0	0	0	1	1	0	0	1	2	1	1	0	1	1	29
14509095	0	0	4	1	0	1	1	1	0	1	1	0	0	1	2	1	1	2	1	1	48
40422883	1	0	3	2	0	1	1	1	0	1	1	0	0	0	0	1	1	2	1	1	29
72218035	1	0	4	2	0	1	1	1	1	1	1	0	0	0	0	1	1	0	0	0	72
33527708	0	0	5	1	1	3	1	0	1	0	1	0	1	0	2	1	1	0	1	1	6
40553038	0	0	3	1	1	1	1	0	0	1	1	0	1	0	2	1	1	2	1	1	1
41537275	2	0	0	1	1	1	0	0	0	0	1	0	1	1	0	1	1	2	0	1	2
55910897	2	0	1	1	0	1	1	0	0	1	0	0	0	1	2	1	1	3	0	0	15
4131675	1	1	5	1	0	1	1	1	1	1	1	0	0	0	2	1	1	0	0	0	41
4137179	1	1	5	2	0	1	1	1	0	1	0	0	0	0	2	1	1	0	1	1	5
4087580	0	1	3	2	1	1	0	0	0	1	0	0	1	0	3	1	1	0	0	0	56
16538654	1	1	2	2	0	1	0	0	0	0	1	0	0	1	2	1	1	2	0	0	5
31969469	1	1	3	2	1	3	1	0	0	1	0	0	0	1	2	1	1	3	0	0	12
72181381	2	1	3	2	1	1	1	0	0	0	0	0	0	0	0	1	1	3	0	1	23
9043188	1	2	3	2	0	1	1	1	0	1	1	0	1	1	2	1	1	1	1	1	12
9530097	1	2	3	1	0	1	1	1	0	1	1	0	0	0	2	1	1	0	0	0	24
15086763	1	2	1	1	0	1	1	1	1	0	0	0	0	0	2	1	1	0	0	0	28
15109125	2	2	0	2	1	3	1	1	0	1	0	0	1	0	0	1	1	0	1	1	14
20608207	1	2	5	2	0	1	1	1	1	1	1	1	0	1	0	1	1	0	1	1	5
22467819	1	2	5	1	0	1	0	1	0	0	0	0	1	0	2	1	1	3	0	0	53
22533712	1	2	1	1	0	1	1	1	1	0	1	0	0	0	2	1	1	0	0	0	19
29350426	2	2	3	2	0	3	1	1	0	1	0	0	0	0	0	1	1	0	1	1	41
29440508	1	2	3	2	1	1	1	1	1	1	0	0	0	0	2	1	1	0	0	0	20
31473840	1	2	2	2	0	1	1	1	1	1	1	0	0	0	2	1	1	3	0	1	40
33875948	0	2	5	1	1	1	1	1	1	1	1	0	0	0	2	1	1	0	0	0	54
39866910	0	2	5	1	0	1	1	1	1	1	1	0	0	0	2	1	1	0	1	1	59
40009161	1	2	2	2	1	1	1	1	1	1	0	0	0	0	1	1	1	2	0	0	24
41533050	1	2	5	0	0	1	1	1	0	1	0	0	1	0	2	1	1	1	0	0	51
52663277	1	2	0	2	0	1	1	1	0	0	1	0	0	0	2	1	1	3	1	1	51
53195266	1	2	5	2	1	1	1	1	0	0	1	0	0	0	2	1	1	1	1	1	22
53245790	1	2	2	2	0	1	1	1	0	0	0	0	0	1	2	1	1	2	0	0	59
53305517	1	2	1	1	0	1	1	1	0	0	1	0	0	0	2	1	1	1	0	0	57
54306309	1	2	5	1	0	1	1	1	1	1	1	0	0	0	2	1	1	1	0	0	40
54800052	2	2	3	1	1	1	0	1	0	0	0	0	0	0	3	1	1	1	0	1	7
54840627	2	2	4	1	1	1	1	1	0	0	1	0	0	0	2	1	1	0	0	0	25
54895216	1	2	5	0	1	1	0	1	0	0	1	0	0	0	2	1	1	3	0	0	25
58901465	1	2	3	1	1	1	1	1	0	1	1	0	0	0	2	1	1	0	1	1	57
58907570	2	2	3	2	1	1	0	1	1	0	1	0	0	0	2	1	1	3	1	1	1
59258135	1	2	4	1	1	1	1	1	0	1	0	0	1	1	2	1	1	1	0	0	50
59332879	1	2	4	2	0	1	1	1	1	1	0	0	1	0	2	1	1	0	0	0	31
59353167	1	2	5	2	0	1	1	1	1	1	1	0	0	0	0	1	1	0	0	0	29
62671573	2	2	5	1	0	1	1	1	1	1	1	0	0	0	2	1	1	0	0	1	15
62700946	0	2	3	2	1	1	0	1	0	1	1	0	1	0	2	1	1	3	1	1	66
63302288	1	2	1	2	1	1	1	1	1	1	0	0	0	0	3	1	1	0	0	0	20
72173748	1	2	5	2	0	3	1	1	1	0	1	1	0	0	2	1	1	0	1	1	46
73171969	2	2	5	2	0	1	1	1	0	1	1	0	0	1	0	1	1	0	1	1	15
73202556	2	2	1	2	1	1	1	1	1	0	1	0	0	0	2	1	1	0	1	1	29
73293235	1	2	5	1	1	1	1	1	0	1	1	0	1	0	3	1	1	0	0	0	35
76521753	1	2	3	2	1	1	1	1	1	1	0	0	0	0	3	1	1	0	1	1	30
76558377	1	2	3	1	0	1	1	1	1	1	1	0	0	0	2	1	1	0	1	1	20
77090234	1	2	5	2	0	1	1	1	1	1	1	1	0	1	0	1	1	0	1	1	3
9024456	2	2	2	2	0	1	1	0	1	0	1	0	0	0	2	1	1	0	0	0	63
15108149	1	2	1	2	1	1	0	0	1	0	1	0	0	0	2	1	1	0	0	0	23
20631905	0	2	3	1	0	1	0	0	1	0	1	0	0	0	2	1	1	0	0	0	19
27473573	1	2	4	1	1	1	1	0	1	1	1	0	0	0	2	1	1	2	0	0	19
29406545	0	2	5	1	0	1	0	0	1	1	1	0	1	0	3	1	1	0	1	1	24
39917949	2	2	5	1	0	1	0	0	1	0	1	0	0	0	2	1	1	1	1	1	6
39991096	1	2	3	1	1	1	1	0	1	0	1	0	0	0	2	1	1	0	1	1	42
52172035	0	2	5	0	0	1	1	0	0	1	1	0	1	0	2	1	1	0	1	1	16
52667609	0	2	2	1	1	1	0	0	1	1	1	0	0	0	2	1	1	2	1	1	21
53267560	1	2	5	0	1	1	1	0	0	1	0	0	0	1	2	1	1	0	0	0	63
54280989	2	2	5	1	1	1	1	0	0	1	1	0	1	0	2	1	1	0	0	0	49
54835033	0	2	5	2	1	1	1	0	1	1	1	0	0	0	3	1	1	0	0	0	31
54885429	2	2	5	0	0	1	1	0	0	1	0	0	0	0	2	1	1	0	1	1	22
55414376	1	2	4	2	0	1	1	0	0	1	0	0	0	1	2	1	1	0	0	0	18
55446294	2	2	5	1	0	3	0	0	0	0	0	0	0	1	2	1	1	3	0	0	14
58869521	1	2	2	1	0	3	1	0	1	1	1	0	0	0	3	1	1	1	1	1	9
58902447	1	2	4	2	0	1	1	0	0	1	0	0	0	1	3	1	1	0	1	1	33
59214854	1	2	3	2	0	1	1	0	0	1	0	0	1	0	2	1	1	1	1	1	15
59267933	2	2	0	1	0	1	0	0	1	0	1	0	0	0	2	1	1	3	1	1	22
59282846	1	2	1	1	1	3	0	0	1	0	1	0	0	0	2	1	1	2	0	0	40
62149177	2	2	5	1	1	1	1	0	0	0	1	0	0	0	0	1	1	3	1	1	13
72178781	2	2	3	2	0	1	1	0	0	0	1	0	0	0	2	1	1	0	0	1	44
72620746	1	2	5	2	0	1	1	0	1	0	1	0	0	0	2	1	1	2	0	1	30
76621714	1	2	3	2	0	1	0	0	1	1	1	0	1	1	2	1	1	0	1	1	11
76654305	1	2	2	2	0	1	1	0	0	1	1	0	1	1	3	1	1	0	1	1	23
77132305	2	2	3	1	0	1	1	0	0	1	1	0	0	0	3	1	1	3	1	1	25
77138962	1	2	5	2	1	1	1	0	0	1	0	0	1	0	3	1	1	2	0	0	36
62752441	1	2	5	1	0	1	1	0	0	0	1	0	0	0	3	1	0	0	1	1	1
62654075	2	2	3	0	0	1	0	1	1	1	0	0	0	0	3	1	1	0	0	0	76
31515958	2	0	3	2	0	1	1	1	1	1	0	1	0	1	2	1	1	2	1	1	51
63346727	1	0	5	1	1	1	1	1	0	1	1	0	0	0	2	1	1	0	0	0	13
72767741	0	0	3	1	1	1	0	1	0	1	0	0	1	0	3	1	1	1	1	1	1
73295595	2	0	1	1	1	1	1	1	1	1	1	0	0	0	0	1	1	0	0	0	32
77635467	1	0	1	2	0	1	1	1	1	1	0	0	0	0	1	1	1	2	0	0	19
31896674	1	0	1	1	1	1	1	0	1	1	1	0	0	1	2	1	1	0	0	0	43
31930590	0	0	5	2	1	1	1	0	1	1	1	0	1	0	1	1	1	2	0	0	30
54319316	1	0	3	2	1	1	1	0	0	1	0	0	0	0	0	1	1	2	0	0	39
76611749	1	0	2	2	0	1	1	0	0	1	0	0	1	0	3	1	1	0	1	1	2
9462644	2	0	4	1	1	1	1	0	0	0	1	0	1	1	2	1	1	3	0	1	7
31463438	0	1	5	0	0	1	0	1	0	1	0	0	0	1	2	1	1	2	1	1	63
54954826	2	1	3	2	0	1	1	1	0	0	1	0	1	0	1	1	1	1	0	0	23
72167743	1	1	5	1	1	1	0	1	0	0	1	0	0	1	2	1	1	0	1	1	27
4564859	1	1	3	1	0	1	1	0	0	1	0	0	1	0	1	1	1	0	0	0	28
29367523	1	1	3	0	0	3	0	0	1	0	1	1	1	0	2	1	0	0	1	1	3
31948633	0	1	5	2	1	1	1	0	0	1	0	0	1	0	3	1	1	0	0	0	19
59351065	0	1	3	2	0	1	1	0	0	1	1	0	0	0	2	1	1	0	0	0	25
4004024	2	2	3	1	1	1	1	1	1	0	0	0	0	0	2	1	1	0	0	0	83
4030506	1	2	5	2	0	1	0	1	0	0	1	0	0	0	2	1	1	0	0	0	73
20627520	1	2	3	2	0	1	1	1	0	1	0	0	1	0	3	1	1	0	0	0	25
39990988	0	2	5	2	1	1	1	1	0	1	1	0	0	0	2	1	1	0	0	0	48
40435173	1	2	5	1	1	1	0	1	0	1	0	0	0	0	2	1	1	0	0	0	33
52700512	0	2	5	1	1	1	1	1	0	1	1	0	0	1	1	1	1	0	0	0	63
52754833	1	2	1	0	1	1	1	1	1	0	0	0	0	0	3	1	1	0	1	1	16
53195469	0	2	4	1	1	1	1	1	1	1	0	0	1	0	2	1	1	2	0	0	68
53850359	2	2	3	1	1	1	1	1	0	0	0	0	0	0	2	1	1	3	1	1	24
55364584	2	2	3	1	1	1	1	1	0	1	1	0	0	0	2	1	1	0	0	0	18
55442308	2	2	5	1	0	1	0	1	0	1	1	0	1	0	2	1	1	0	0	0	17
59260432	2	2	5	2	0	1	1	1	0	1	0	0	1	0	3	1	1	1	0	1	21
59303134	1	2	3	2	0	1	1	1	1	1	0	0	0	0	0	1	1	0	1	1	33
62639531	2	2	3	1	1	1	1	1	1	1	1	1	0	0	2	1	1	2	1	1	15
62659706	1	2	5	2	1	1	1	1	0	1	0	0	1	0	3	1	1	0	0	0	69
63308783	0	2	2	2	0	1	1	1	0	1	0	0	0	0	0	1	1	0	1	1	16
72202951	1	2	5	2	1	1	1	1	1	1	1	0	1	0	2	1	1	0	1	1	40
73736744	2	2	5	2	1	1	1	1	1	0	1	0	0	0	2	1	1	0	0	0	30
76620334	1	2	1	1	1	1	0	1	1	1	1	1	0	0	2	1	1	3	1	1	4
77129089	1	2	3	2	0	1	1	1	0	1	0	0	0	0	3	1	1	0	0	0	39
77129793	1	2	5	2	1	1	1	1	1	0	1	0	1	0	2	1	1	0	0	0	42
77193085	2	2	3	2	1	1	1	1	0	1	0	0	1	0	2	1	1	3	1	1	18
4051165	0	2	5	2	1	3	1	0	1	1	1	0	1	0	2	1	1	0	1	1	20
4132169	1	2	4	1	0	1	1	0	1	1	1	1	0	0	3	1	1	0	0	0	38
4617733	1	2	5	1	0	1	1	0	1	1	1	0	0	0	3	1	1	2	0	0	13
9565798	1	2	4	2	0	1	1	0	0	1	0	0	0	0	2	1	1	0	1	1	5
14607494	2	2	1	1	0	1	0	0	0	1	0	0	0	1	2	1	1	0	0	0	43
14612730	1	2	5	1	0	1	0	0	0	1	0	0	0	0	3	1	1	1	0	0	43
20622164	1	2	0	2	1	1	1	0	1	1	1	1	0	1	3	1	1	3	1	1	19
20638156	2	2	3	1	0	1	0	0	0	0	1	0	0	0	3	1	1	0	0	1	17
20683022	2	2	3	2	1	1	1	0	0	1	0	0	0	0	2	1	1	0	1	1	12
26871294	1	2	2	1	0	1	1	0	0	1	0	0	1	0	3	1	1	0	1	1	41
29016804	1	2	0	1	0	1	0	0	0	1	1	0	0	0	2	1	1	2	0	1	9
33910227	1	2	1	1	0	1	1	0	0	0	0	0	1	0	1	1	1	0	0	0	35
39868557	2	2	5	1	1	3	1	0	0	1	1	0	0	0	3	1	1	2	0	0	57
40568029	2	2	5	1	1	1	0	0	0	1	0	0	0	1	2	1	1	2	0	0	15
40568964	2	2	3	1	1	1	1	0	1	1	1	0	0	0	2	1	1	0	0	0	12
53171410	1	2	5	1	1	1	1	0	0	1	1	0	0	0	2	1	1	0	1	1	33
53197211	1	2	1	1	1	1	1	0	0	1	0	0	0	1	1	1	1	0	1	1	25
53251195	1	2	5	1	0	1	1	0	0	0	1	0	0	1	2	1	1	3	1	1	4
53269276	1	2	5	2	0	3	0	0	1	0	1	0	0	0	2	1	1	0	1	1	45
53823622	0	2	0	1	1	3	1	0	0	1	1	0	1	0	2	1	1	1	0	0	48
54262429	2	2	5	1	0	3	1	0	0	1	1	0	0	0	2	1	1	0	0	0	48
54816114	0	2	5	1	1	1	1	0	0	1	1	0	0	0	3	1	1	0	0	0	27
62755680	0	2	3	1	1	1	1	0	0	0	1	0	0	0	2	1	1	0	1	1	23
73223101	1	2	3	2	0	1	1	0	1	1	1	0	1	0	3	1	1	0	0	0	41
77089313	2	2	3	2	0	1	1	0	1	0	1	0	0	0	2	1	1	2	1	1	23
77130473	2	2	3	1	0	1	0	0	1	0	1	1	0	0	2	1	1	3	1	1	31
54803192	1	2	3	2	0	1	1	0	1	0	1	0	0	0	2	1	1	2	1	1	20
73731871	2	2	0	1	1	3	1	0	0	0	0	0	0	0	2	1	1	0	0	0	33
55471403	1	0	1	2	1	1	1	1	0	1	0	0	0	1	0	1	1	2	1	1	11
63321792	0	0	5	2	0	3	1	1	0	1	0	0	0	0	1	1	1	2	0	0	20
76546995	2	0	2	2	1	1	0	1	0	0	0	0	0	1	2	1	1	1	0	0	77
77069976	0	0	1	2	1	1	0	1	0	1	0	0	1	1	3	1	1	2	0	0	51
77216955	0	0	5	2	0	3	1	1	1	1	1	0	0	0	0	1	1	1	0	0	19
14596705	1	0	1	2	1	1	1	0	0	1	1	0	1	0	3	1	1	3	0	0	45
39962206	0	0	5	2	1	1	1	0	0	1	1	0	0	1	0	1	1	2	1	1	11
62156508	2	0	5	0	1	1	0	0	0	1	0	0	0	1	2	1	1	3	0	0	79
76563727	2	0	2	1	1	3	1	0	0	1	1	0	0	0	3	1	1	0	0	1	6
33851023	2	1	5	2	0	3	1	1	1	1	1	0	1	0	2	1	1	3	1	1	31
33948064	1	1	5	1	1	1	1	1	1	1	0	1	0	0	2	1	1	0	0	0	12
40014697	1	1	3	0	0	1	1	1	0	1	0	0	0	0	0	1	1	0	1	1	18
26975446	1	1	5	1	0	1	1	0	1	0	1	0	1	0	2	1	1	1	1	1	15
26993059	0	1	5	1	0	1	0	0	1	0	1	0	0	0	2	1	1	0	1	1	29
39882472	2	1	5	0	1	1	1	0	0	1	1	0	0	1	2	1	1	3	1	1	52
40013431	1	1	5	1	1	1	1	0	1	1	1	0	1	0	1	1	1	0	1	1	51
52762214	0	1	5	1	1	3	1	0	0	1	1	0	0	1	2	1	1	2	1	1	48
4025655	0	2	3	2	0	1	1	1	1	1	1	0	0	0	1	1	1	0	0	0	69
20131841	1	2	3	2	1	1	1	1	0	1	1	0	1	0	2	1	1	0	1	1	14
20180680	2	2	4	2	1	1	1	1	1	1	0	0	1	0	0	1	1	0	1	1	17
20611819	1	2	5	2	0	1	1	1	0	0	0	0	1	1	2	1	1	1	0	0	26
20614619	0	2	5	2	1	1	1	1	1	1	0	0	1	0	3	1	1	0	0	0	28
26952427	1	2	2	2	0	1	1	1	1	1	0	0	1	0	3	1	1	1	0	0	51
27440738	2	2	3	0	0	1	0	1	1	0	1	0	0	0	2	1	1	0	0	0	27
29403292	1	2	2	1	1	1	1	1	1	1	1	0	0	0	2	1	1	1	0	0	40
29425957	2	2	5	2	0	1	1	1	0	1	0	0	1	0	1	1	1	3	0	0	27
29428767	1	2	5	0	1	1	1	1	0	0	1	0	0	0	2	1	1	0	0	0	32
33901365	2	2	3	1	1	1	1	1	1	1	0	0	0	0	2	1	1	0	1	1	26
39434478	1	2	5	0	1	1	1	1	1	0	1	0	0	0	2	1	1	0	0	0	70
39893770	1	2	4	2	1	1	1	1	0	0	1	0	0	0	2	1	1	0	1	1	17
39924226	1	2	3	2	0	1	1	1	0	1	0	0	0	0	0	1	1	0	1	1	14
39928982	2	2	5	1	0	1	1	1	0	1	1	0	0	0	2	1	1	0	0	0	55
52637439	1	2	5	1	0	1	1	1	0	0	0	0	0	1	2	1	1	0	1	1	63
52658835	1	2	5	1	1	1	1	1	1	1	1	0	0	0	2	1	1	2	0	0	74
53169005	1	2	5	2	0	1	1	1	1	1	1	0	0	0	2	1	1	0	0	0	64
53203601	0	2	5	1	0	3	1	1	1	1	1	0	0	0	2	1	1	2	0	0	56
54295364	1	2	3	2	0	1	1	1	0	0	0	0	0	0	0	1	1	0	0	0	43
54935162	1	2	5	2	1	1	1	1	1	1	0	0	1	1	1	1	1	0	0	0	31
59263450	1	2	3	1	1	1	1	1	1	1	1	0	0	0	2	1	1	0	0	0	50
59264465	2	2	2	2	1	1	0	1	1	0	0	1	0	1	2	1	1	0	1	1	41
72652841	1	2	3	1	1	1	1	1	1	0	1	0	0	0	2	1	1	1	0	0	64
72777794	1	2	1	1	1	1	1	1	0	1	1	0	0	0	1	1	1	0	0	0	51
73730814	0	2	3	2	1	1	1	1	0	1	0	0	0	0	3	1	1	2	0	0	25
77117774	1	2	4	1	1	1	1	1	0	0	0	0	1	0	1	1	1	3	0	0	52
77160109	1	2	5	0	1	1	1	1	0	1	1	0	1	0	2	1	1	0	0	0	30
77169741	1	2	0	2	0	1	1	1	1	1	0	0	1	0	3	1	1	0	0	0	30
4089506	0	2	3	1	1	1	1	0	0	0	1	0	0	0	2	1	1	0	1	1	24
8996292	1	2	3	1	0	1	0	0	1	0	1	0	0	1	2	1	1	2	1	1	68
15047759	1	2	0	1	1	1	1	0	1	1	1	0	0	0	2	1	1	1	1	1	19
20174501	1	2	2	2	0	1	1	0	0	1	1	0	1	1	1	1	1	1	1	1	16
20634356	2	2	1	2	0	1	0	0	0	1	0	0	0	1	2	1	1	0	1	1	9
22542461	1	2	5	2	0	1	1	0	0	1	0	0	0	1	1	1	1	0	0	0	16
29382950	1	2	3	0	1	1	1	0	0	1	1	0	0	0	2	1	1	1	0	0	53
31922988	1	2	1	1	1	1	1	0	0	1	1	0	0	0	2	1	1	1	0	0	36
39466458	1	2	1	2	0	3	1	0	0	1	0	0	0	1	3	1	1	0	1	1	3
39466472	1	2	3	1	0	1	1	0	1	0	1	0	0	0	2	1	1	2	1	1	64
39962040	1	2	5	0	1	1	1	0	0	1	1	0	0	0	2	1	1	2	0	0	50
52610991	0	2	5	1	1	1	0	0	0	1	1	0	1	0	2	1	1	2	1	1	69
52730930	1	2	3	1	1	1	1	0	0	1	0	0	1	0	2	1	1	3	1	1	52
53182400	0	2	5	2	1	1	1	0	1	1	0	1	0	0	1	1	1	0	1	1	7
54298530	2	2	3	1	1	1	0	0	0	0	1	0	0	0	2	1	1	2	0	0	39
59253854	2	2	4	1	0	1	1	0	1	1	1	0	0	0	2	1	1	2	1	1	30
62719854	2	2	3	1	1	3	0	0	0	1	0	0	0	1	2	1	1	3	1	1	37
73173351	1	2	3	2	0	1	1	0	0	1	1	0	0	1	2	1	1	2	1	1	3
73201089	2	2	5	2	1	1	0	0	0	0	0	0	1	0	1	1	1	0	0	0	45
73312296	1	2	5	2	1	1	1	0	1	0	1	0	0	0	2	1	1	2	0	0	30
73831042	2	2	5	1	1	1	0	0	0	1	1	0	0	0	2	1	1	0	0	0	13
77121015	1	2	5	2	1	1	1	0	1	1	1	0	1	1	0	1	1	2	1	1	10
77647016	1	2	1	2	0	1	1	0	0	1	1	0	0	0	3	1	1	1	0	0	15
29416312	2	2	5	1	0	1	0	0	0	0	1	0	0	0	0	1	1	0	1	1	1
22460501	1	2	5	2	1	1	0	0	1	1	1	0	1	0	3	1	1	0	1	1	32
9036719	1	0	3	2	1	1	1	1	0	1	0	0	1	0	0	1	1	3	1	1	31
33523500	1	0	5	2	0	1	1	1	0	1	1	0	1	0	2	1	1	0	1	1	33
39959507	1	0	1	1	1	1	1	1	1	1	1	0	0	0	2	1	1	1	0	0	49
41533949	1	0	3	2	0	1	1	1	1	1	0	0	0	0	0	1	1	0	0	0	38
59220951	2	0	1	2	0	1	0	1	0	1	1	0	0	1	0	1	1	1	1	1	11
59685907	2	0	4	2	1	1	1	1	1	1	1	0	0	0	2	1	1	0	0	0	15
72683675	1	0	3	2	1	1	0	1	0	1	0	0	1	0	0	1	1	2	1	1	14
72757565	2	0	3	2	1	1	1	1	0	1	0	0	0	1	2	1	1	1	1	1	26
73279205	1	0	5	1	1	1	1	1	0	0	1	0	0	0	2	1	1	2	0	0	33
73740163	0	0	5	2	1	3	1	1	1	1	0	0	0	1	2	1	1	2	0	0	23
77171981	1	0	3	2	0	1	1	1	1	1	1	0	0	0	3	1	1	0	0	0	28
77192980	2	0	3	2	1	1	1	1	0	1	0	0	0	1	3	1	1	0	0	0	20
77226563	2	0	0	2	0	1	1	1	1	1	1	0	0	0	2	1	1	1	0	0	21
77238374	0	0	5	2	1	1	1	1	1	1	1	0	0	0	2	1	1	2	0	0	21
77683610	0	0	5	2	1	1	1	1	1	1	1	0	0	0	2	1	1	2	0	0	17
14528338	2	0	2	2	1	3	1	0	1	1	1	0	1	1	0	1	1	0	1	1	13
14636909	1	0	3	2	0	1	1	0	0	0	1	0	1	0	2	1	1	0	0	0	37
15098271	1	0	5	1	1	1	0	0	0	0	1	0	0	0	2	1	1	2	0	0	19
31905035	2	0	3	1	0	1	1	0	0	1	0	0	1	0	3	1	1	0	0	0	43
31910413	2	0	3	2	0	1	1	0	0	1	0	0	1	0	0	1	1	1	1	1	16
53163737	1	0	5	2	1	1	0	0	1	1	0	0	0	0	2	1	1	1	1	1	9
4010427	2	1	1	1	0	1	1	1	1	0	1	0	0	0	2	1	1	0	0	0	77
4037057	2	1	5	2	1	3	1	1	1	1	1	0	0	1	2	1	1	1	1	1	44
26911657	2	1	1	2	1	1	0	1	1	0	1	0	1	0	2	1	1	3	1	1	8
40019151	2	1	5	2	0	1	1	1	0	0	1	0	0	0	2	1	1	3	1	1	36
41013508	0	1	5	0	1	1	1	1	0	1	1	0	0	0	3	1	0	0	0	0	13
53711256	1	1	5	2	1	1	1	1	0	1	0	0	1	0	3	1	1	2	0	0	53
31950318	2	1	5	2	0	1	1	0	0	1	0	0	0	1	1	1	1	3	0	0	20
54879724	1	1	1	2	1	3	1	0	0	1	1	0	0	0	2	1	1	0	1	1	19
55462882	1	1	5	2	1	3	1	0	0	1	1	0	1	1	2	1	1	0	1	1	12
22457007	1	1	0	2	0	3	1	0	1	1	0	0	0	0	1	1	1	1	1	1	32
4031701	1	2	5	2	0	3	1	1	1	1	1	0	1	1	1	1	1	1	0	0	60
4055287	0	2	4	1	0	1	1	1	0	1	1	0	0	0	2	1	1	0	0	0	70
4620955	2	2	3	1	0	1	1	1	1	0	1	0	0	0	2	1	1	0	0	0	12
9020004	2	2	0	2	1	1	1	1	0	1	1	0	1	0	2	1	1	0	1	1	22
9063983	1	2	3	1	1	1	1	1	0	1	1	0	0	0	2	1	1	0	0	0	51
14591734	0	2	3	2	0	1	0	1	0	1	1	0	0	0	3	1	1	0	0	0	55
16554346	2	2	1	2	1	1	1	1	0	1	1	0	0	0	3	1	1	3	0	0	44
20129083	2	2	3	2	1	1	1	1	0	1	1	0	1	1	1	1	1	3	1	1	16
20132107	2	2	5	1	0	1	1	1	1	1	0	0	0	0	2	1	1	1	0	0	73
20198283	1	2	1	2	0	1	0	1	1	1	1	0	0	0	3	1	1	0	0	0	44
20601131	1	2	3	1	1	1	1	1	1	1	1	0	0	0	2	1	1	0	0	0	33
20636742	1	2	4	2	0	1	0	1	1	1	1	1	1	1	0	1	1	0	1	1	4
20647037	2	2	3	2	1	1	1	1	0	0	1	0	0	0	3	1	1	3	0	0	16
20648919	2	2	3	2	0	1	1	1	1	1	1	0	0	0	1	1	1	0	0	0	17
22454860	2	2	5	2	0	1	1	1	0	1	1	0	0	0	3	1	1	1	0	0	80
26446961	1	2	3	2	0	1	1	1	1	1	0	0	0	0	0	1	1	0	1	1	31
26962106	2	2	3	2	0	1	1	1	0	1	1	0	0	0	2	1	1	1	0	0	48
29369872	2	2	3	2	0	1	1	1	0	1	1	0	1	0	3	1	1	2	1	1	20
29396910	2	2	3	1	1	1	1	1	0	0	1	0	0	1	3	1	1	0	0	0	47
31496315	2	2	4	2	1	1	1	1	0	1	1	0	0	0	1	1	1	0	0	0	63
31505051	0	2	5	1	1	1	1	1	0	1	0	0	0	0	3	1	0	2	0	0	6
33521018	1	2	4	0	1	1	0	1	1	1	1	0	0	0	2	1	1	2	1	1	61
39884837	0	2	5	2	1	1	1	1	0	0	1	0	0	0	2	1	1	2	0	0	66
40011116	2	2	1	1	1	1	0	1	0	0	1	0	0	0	2	1	1	0	1	1	20
40446204	0	2	5	2	1	1	0	1	1	1	1	0	0	0	2	1	1	0	0	0	34
40501463	2	2	3	2	0	1	1	1	0	1	0	0	0	1	3	1	1	3	0	0	23
40576120	1	2	4	2	1	1	0	1	1	1	0	0	0	0	1	1	1	0	0	0	19
40954350	2	2	5	2	0	1	1	1	0	1	0	0	0	1	2	1	1	0	0	0	14
41537038	2	2	5	2	1	3	1	1	1	1	0	0	0	1	2	1	1	0	0	0	17
52636316	1	2	5	0	1	3	1	1	0	1	1	0	0	0	2	1	1	0	0	0	80
53153990	1	2	3	2	0	1	1	1	1	0	1	1	0	0	2	1	1	2	1	1	9
53170110	1	2	3	2	0	1	1	1	1	1	0	0	0	0	0	1	1	2	1	1	14
53187337	1	2	5	1	1	1	1	1	0	1	1	0	0	0	3	1	1	0	0	0	66
53282936	0	2	5	1	0	3	1	1	1	1	1	0	1	0	3	1	1	0	0	0	58
53314155	0	2	2	1	1	1	1	1	0	1	1	0	0	0	2	1	1	2	1	1	44
53747407	1	2	5	2	1	1	0	1	0	1	0	0	0	1	0	1	1	0	1	1	26
53819384	0	2	3	2	1	1	0	1	0	0	1	0	0	0	2	1	1	2	0	0	52
53841050	1	2	4	2	0	3	1	1	0	0	1	0	0	0	2	1	1	2	0	0	47
54273121	0	2	3	2	1	1	1	1	1	1	1	0	0	0	3	1	1	0	0	0	42
54291006	1	2	3	1	0	1	1	1	0	1	1	0	0	0	2	1	1	0	0	0	25
54308886	0	2	3	2	1	1	1	1	1	1	0	0	0	0	0	1	1	0	0	0	38
54806934	2	2	5	1	0	1	1	1	0	1	1	0	0	0	2	1	1	3	0	0	34
54964347	1	2	5	1	1	1	1	1	0	1	1	0	0	0	2	1	1	2	0	0	23
55469854	2	2	3	2	1	1	1	1	0	1	0	0	0	0	1	1	1	3	0	0	12
58876479	2	2	5	0	1	1	1	1	0	0	0	0	0	0	2	1	1	1	0	0	70
58887945	2	2	3	2	1	1	1	1	0	1	1	0	1	1	0	1	1	0	1	1	17
58900290	0	2	5	1	1	1	0	1	1	0	1	0	0	0	2	1	0	0	0	0	64
58904830	1	2	3	2	0	1	1	1	0	1	0	0	1	0	3	1	1	1	0	0	65
59220778	1	2	3	2	1	1	1	1	0	1	0	0	0	0	1	1	1	0	0	0	59
59258142	1	2	3	2	1	1	1	1	0	1	0	0	0	0	3	1	1	1	0	0	46
62158994	2	2	3	1	1	1	1	1	1	1	1	0	0	0	2	1	1	3	1	1	42
62645246	1	2	5	1	0	1	1	1	1	0	1	0	0	0	2	1	1	0	1	1	2
62649850	1	2	0	2	1	1	1	1	1	1	0	0	1	0	2	1	1	1	0	0	78
63293270	2	2	3	1	0	1	1	1	1	0	0	0	0	1	0	1	1	1	0	0	27
63345956	1	2	3	1	1	3	1	1	0	0	1	0	0	0	2	1	0	0	0	0	12
72192755	1	2	5	1	0	1	0	1	0	1	1	0	0	0	2	1	1	0	1	1	67
72205365	1	2	2	1	1	1	1	1	0	1	1	0	0	0	2	1	1	2	1	1	25
72666444	2	2	5	2	0	1	0	1	1	0	0	0	0	1	2	1	1	0	0	0	71
72733717	1	2	3	2	1	1	1	1	1	1	1	0	0	0	3	1	1	0	0	0	55
72780185	2	2	5	2	1	1	0	1	1	1	0	0	1	0	1	1	1	0	0	0	51
73331872	1	2	5	1	1	1	1	1	1	1	1	0	0	0	2	1	1	1	0	0	30
73734604	2	2	3	1	1	1	1	1	0	0	0	0	1	0	2	1	1	3	1	1	14
73827047	1	2	5	2	0	1	1	1	0	1	1	0	0	0	3	1	1	0	0	0	14
73830204	0	2	1	2	0	1	1	1	0	1	1	0	0	0	2	1	1	1	0	0	22
76532677	1	2	3	2	0	1	0	1	1	1	0	0	1	0	2	1	1	0	1	1	22
76591118	2	2	0	1	0	1	1	1	0	1	1	0	0	0	3	1	1	1	1	1	37
76641146	2	2	5	2	1	1	1	1	1	0	1	0	0	0	2	1	1	1	1	1	26
76654868	2	2	4	1	1	1	0	1	1	0	1	0	0	0	2	1	1	2	0	0	58
77112952	1	2	3	1	0	1	0	1	1	0	1	0	0	0	2	1	1	0	0	0	41
77203788	2	2	4	1	1	1	1	1	0	1	0	0	1	0	1	1	1	0	0	1	18
77224220	1	2	4	2	0	1	1	1	1	0	0	0	0	0	3	1	1	3	0	0	21
73864035	2	2	0	2	1	1	0	0	0	1	1	0	1	0	2	1	1	0	1	1	5
3984636	0	2	2	2	1	1	1	0	0	1	0	0	1	0	1	1	1	0	1	1	31
9471580	1	2	3	2	1	1	1	0	0	1	0	0	0	1	2	1	1	0	0	0	38
14512035	1	2	1	2	1	1	1	0	0	0	0	0	0	1	3	1	0	0	0	0	1
14569109	2	2	3	1	1	1	0	0	0	0	1	0	1	0	2	1	1	1	1	1	1
14584825	2	2	3	0	0	1	0	0	1	0	1	0	0	0	2	1	1	1	0	0	56
14631829	1	2	1	2	0	1	1	0	1	0	1	0	0	0	2	1	1	0	1	1	20
15041984	0	2	2	0	1	1	0	0	1	1	1	1	1	1	2	1	1	2	1	1	19
15090758	1	2	5	1	1	1	0	0	0	1	1	0	1	0	0	1	1	0	0	0	17
20124129	1	2	3	2	1	1	0	0	0	1	0	0	0	0	0	1	1	2	1	1	10
20162470	2	2	2	1	1	1	0	0	1	0	1	0	0	0	2	1	1	2	1	1	57
20581209	2	2	0	1	1	1	1	0	1	1	1	0	0	0	3	1	1	0	0	0	47
20591044	1	2	5	2	1	1	1	0	0	1	0	0	0	0	0	1	1	2	1	1	5
20641294	0	2	5	2	0	1	1	0	0	1	1	0	0	1	3	1	1	2	0	0	16
25246058	1	2	1	1	1	1	1	0	1	0	1	0	0	0	3	1	1	0	0	0	27
26888487	2	2	5	1	0	1	0	0	0	1	1	0	1	1	2	1	0	0	0	0	67
26900272	1	2	4	2	0	1	1	0	0	0	1	0	0	0	3	1	1	1	0	0	65
27024293	2	2	5	1	0	1	1	0	1	0	1	0	0	0	2	1	1	0	0	0	32
29009839	2	2	3	2	1	1	1	0	0	1	1	0	0	0	2	1	1	0	1	1	50
29420040	2	2	5	1	1	1	1	0	0	1	1	0	0	1	2	1	1	0	0	1	6
31513346	1	2	3	1	1	1	0	0	1	0	1	0	0	0	2	1	1	0	1	1	53
31958749	1	2	3	1	1	1	1	0	1	0	1	1	0	0	2	1	1	0	1	1	10
31959565	1	2	5	1	0	1	1	0	0	1	1	0	1	1	2	1	1	0	0	0	18
33870738	2	2	5	1	0	1	1	0	1	0	1	1	1	0	3	1	1	0	1	1	17
33873621	1	2	1	2	1	1	1	0	0	0	0	0	0	1	2	1	1	0	1	1	25
33894909	1	2	3	2	0	1	1	0	0	1	0	0	1	0	0	1	1	0	1	1	9
39465726	1	2	2	1	1	3	1	0	0	1	1	0	0	0	2	1	0	1	1	1	6
40009610	1	2	5	2	0	1	1	0	0	1	0	0	0	0	2	1	1	0	1	1	3
40495723	1	2	3	1	0	1	0	0	1	0	1	0	0	0	2	1	1	0	0	0	25
40963903	2	2	2	2	0	3	1	0	1	1	1	0	0	1	0	1	1	0	0	0	12
52654514	1	2	5	1	0	1	1	0	0	0	0	0	0	1	1	1	1	0	1	1	7
52661088	2	2	3	1	1	1	1	0	0	0	0	0	0	0	2	1	1	3	1	1	68
52745451	1	2	3	1	0	1	1	0	0	1	1	0	0	0	0	1	1	0	0	1	3
53203141	2	2	5	1	1	1	1	0	0	0	1	0	1	1	2	1	1	1	1	1	20
54265023	2	2	3	1	1	1	1	0	0	1	1	0	0	0	3	1	1	1	1	1	25
54294191	1	2	1	2	1	1	1	0	0	1	0	0	0	0	0	1	1	0	0	0	40
54372856	1	2	5	1	1	1	0	0	0	1	0	0	1	0	2	1	1	0	0	0	38
54828680	2	2	5	1	1	1	1	0	0	1	0	0	0	1	3	1	1	3	0	0	34
54863184	1	2	3	2	0	1	0	0	0	0	0	0	1	1	1	1	1	0	0	0	28
54882130	2	2	3	1	0	1	0	0	0	0	1	0	1	0	2	1	1	1	1	1	3
54921698	1	2	5	1	1	1	1	0	0	1	0	0	1	1	3	1	1	0	0	0	25
55380426	1	2	3	0	1	1	0	0	1	1	1	0	1	1	2	1	1	0	0	0	19
55385966	1	2	1	1	1	1	1	0	1	0	1	0	0	0	2	1	1	2	0	0	17
55423496	2	2	5	1	0	1	0	0	1	1	1	0	0	0	2	1	1	0	0	0	15
58866622	1	2	5	1	1	1	1	0	1	1	1	0	1	1	3	1	1	2	1	1	36
58887713	2	2	5	1	1	1	0	0	1	0	1	1	0	1	0	1	1	0	1	1	4
59224305	2	2	5	1	0	1	0	0	0	0	1	0	0	0	2	1	1	0	0	1	1
59309599	1	2	4	2	0	1	1	0	0	1	0	0	1	0	1	1	1	0	0	0	45
59337233	1	2	3	0	0	3	1	0	0	0	1	0	0	0	2	1	1	0	1	1	32
59361859	1	2	5	1	1	1	1	0	0	1	1	0	1	1	3	1	1	0	0	1	4
62695354	2	2	3	1	0	1	1	0	0	1	1	0	1	1	3	1	1	0	1	1	31
63291071	1	2	3	1	1	1	1	0	0	0	1	0	0	0	2	1	1	1	0	0	24
63321063	1	2	5	1	0	1	0	0	0	1	1	0	0	0	2	1	1	2	0	0	22
72196634	0	2	5	2	1	1	1	0	0	1	1	0	1	0	2	1	1	0	0	0	6
72210180	1	2	0	2	1	3	1	0	0	1	0	0	0	0	1	1	1	0	1	1	56
72643287	2	2	3	1	0	1	1	0	0	1	1	0	1	1	3	1	1	0	1	1	1
72699808	1	2	5	2	0	1	1	0	0	1	0	0	1	0	0	1	1	0	1	1	23
72732200	0	2	3	2	0	1	1	0	0	1	0	0	1	0	3	1	1	3	0	0	61
72779239	1	2	3	0	0	1	1	0	0	0	1	0	0	0	2	1	1	0	1	1	37
73179859	1	2	1	2	0	2	1	0	0	1	0	0	1	0	1	1	1	2	0	0	46
73250180	1	2	5	1	1	3	1	0	0	1	1	0	0	0	3	1	1	0	0	0	37
73774298	0	2	3	2	0	1	1	0	0	1	0	0	0	0	0	1	0	2	1	1	12
77183214	2	2	5	1	0	1	1	0	0	0	1	0	0	0	2	1	1	1	0	0	34
77217659	2	2	3	0	0	1	1	0	1	0	1	0	0	0	2	1	1	3	0	0	7
52672174	2	2	3	1	0	1	0	0	0	0	0	0	1	0	2	1	1	0	0	0	74
20640625	1	2	2	1	0	1	1	0	0	1	1	0	0	0	2	1	1	0	0	0	20
55927249	2	2	4	2	1	1	0	0	0	0	1	0	0	1	2	1	1	0	0	0	18
76638151	1	2	5	1	1	1	0	0	0	0	1	0	1	0	3	1	1	0	1	1	1
4606540	2	0	4	2	0	1	1	1	1	1	0	0	0	0	3	1	1	0	0	0	14
54872309	2	0	5	1	0	1	1	1	1	1	1	0	0	0	0	1	1	1	1	1	8
59318639	2	0	1	1	0	1	0	1	1	1	1	0	0	0	2	1	1	2	0	0	33
62744204	2	0	0	1	0	1	1	1	0	1	1	0	0	0	2	1	1	3	1	1	43
76584648	1	0	5	2	1	1	1	1	0	1	0	0	1	1	3	1	1	0	0	0	69
77115541	1	0	0	1	1	1	1	1	1	1	1	0	0	0	2	1	1	2	0	0	47
14490727	1	0	3	2	1	1	1	0	1	1	0	0	1	0	3	1	1	2	1	1	26
53787618	1	0	2	2	1	3	1	0	0	0	0	0	0	1	2	1	1	2	1	1	3
59249055	0	0	5	2	0	3	1	0	1	0	1	0	1	1	2	1	0	2	1	1	2
62640468	0	0	3	1	0	3	1	0	0	1	0	0	1	0	1	1	1	2	1	1	22
63276338	0	0	3	2	0	1	1	0	0	1	1	0	1	0	0	1	1	2	0	0	28
63344028	0	0	5	1	1	1	1	0	0	1	1	0	0	0	2	1	0	2	0	0	13
73329395	1	0	5	1	0	1	0	0	0	0	0	0	0	1	2	1	1	0	0	0	28
77644649	2	0	3	2	1	1	1	0	1	0	1	0	0	0	2	1	1	1	0	1	3
73180964	2	0	5	2	0	1	0	0	1	0	1	0	0	0	2	1	0	2	1	1	12
16506335	1	1	3	2	0	1	1	1	0	1	0	0	0	0	1	1	1	0	0	0	74
16529097	2	1	5	1	0	1	0	0	0	0	0	0	1	0	2	1	1	2	1	1	1
4015853	2	2	3	1	0	1	1	1	1	1	0	0	1	1	3	1	1	0	0	0	73
4036676	2	2	1	1	0	1	1	1	1	0	1	0	0	1	2	1	1	0	0	0	81
4135076	2	2	5	2	0	1	1	1	1	0	1	0	0	0	2	1	1	0	0	0	38
4547423	2	2	1	2	1	1	1	1	0	1	1	0	0	0	2	1	1	1	0	0	32
15053562	1	2	2	2	0	1	0	1	0	1	1	0	0	0	2	1	1	2	0	0	34
15053873	1	2	3	1	0	1	1	1	1	1	0	0	0	0	2	1	1	2	0	0	28
22464906	2	2	1	2	1	3	1	1	1	1	0	0	0	0	2	1	1	1	0	0	83
22516774	0	2	3	2	0	1	0	1	1	1	1	0	0	0	3	1	1	2	0	0	47
26936613	1	2	5	0	1	1	1	1	0	0	0	0	0	0	2	1	1	2	0	0	55
27007877	2	2	5	2	1	1	0	1	1	0	1	0	0	0	2	1	1	1	1	1	35
33871576	2	2	2	0	1	1	1	1	0	0	1	0	0	0	2	1	1	0	0	0	56
39873462	1	2	3	2	0	1	1	1	1	1	0	0	1	0	2	1	1	1	0	0	73
39884505	1	2	5	2	0	3	1	1	0	1	0	0	0	0	0	1	1	3	1	1	9
52183507	1	2	1	1	0	1	1	1	0	1	0	0	1	0	2	1	1	0	1	1	30
52634495	2	2	5	2	0	3	1	1	1	1	0	0	0	0	2	1	1	2	0	0	77
52646953	2	2	5	2	1	1	1	1	0	1	1	0	0	0	1	1	1	0	0	0	80
52759210	1	2	4	2	0	1	1	1	0	1	0	0	0	0	3	1	1	0	1	1	56
53732994	1	2	5	2	0	1	1	1	0	1	0	0	1	0	2	1	1	0	1	1	26
54271342	2	2	1	1	0	1	1	1	0	0	0	0	0	0	2	1	1	1	1	1	29
54941570	1	2	5	1	0	1	1	1	0	1	1	0	0	0	2	1	1	0	0	0	22
59321051	0	2	3	1	1	3	1	1	1	1	1	0	0	0	3	1	1	0	0	0	33
59662278	1	2	0	1	1	1	1	1	0	1	1	0	0	0	3	1	1	0	0	0	25
72651430	1	2	3	1	1	1	1	1	0	1	0	0	0	0	2	1	1	0	0	1	44
73717246	1	2	1	2	0	1	1	1	1	1	1	0	0	1	0	1	1	0	1	1	16
76578681	2	2	5	2	1	3	1	1	0	1	0	0	1	0	1	1	1	1	1	1	10
77132826	0	2	5	2	1	1	1	1	1	1	0	0	0	1	3	1	1	0	0	0	36
9552188	2	2	3	2	1	1	0	0	0	1	0	0	0	1	0	1	1	1	1	1	10
9002993	1	2	3	2	1	1	1	0	0	1	0	0	1	0	3	1	1	0	0	0	66
9525154	1	2	2	2	0	1	1	0	0	1	0	0	0	1	3	1	1	0	1	1	30
14598986	1	2	3	2	1	3	1	0	0	1	1	0	1	0	1	1	1	2	1	1	26
20580621	2	2	5	1	0	1	0	0	1	1	1	0	0	0	1	1	1	0	1	1	42
20585062	1	2	5	1	1	1	1	0	1	1	1	0	0	1	3	1	1	2	0	0	44
22526044	0	2	3	1	0	1	1	0	0	0	1	0	1	0	2	1	1	0	0	0	27
26981897	1	2	5	1	1	1	1	0	0	0	1	0	0	1	2	1	1	0	0	0	43
27438996	0	2	3	1	0	1	1	0	0	0	1	0	0	0	2	1	1	2	0	0	27
27452925	2	2	5	1	1	1	1	0	0	0	1	0	0	0	2	1	1	0	0	0	24
29404711	2	2	0	2	0	1	1	0	1	0	1	0	0	0	3	1	1	1	1	1	16
31946664	2	2	5	2	0	1	0	0	0	0	0	0	0	0	2	1	1	0	1	1	15
33895948	1	2	1	1	0	1	0	0	0	0	1	0	1	1	3	1	1	0	1	1	2
39441549	2	2	3	1	1	1	1	0	0	0	0	0	0	0	2	1	1	0	0	1	57
39931283	1	2	5	2	1	1	0	0	0	1	0	0	0	1	0	1	1	0	1	1	43
40019703	1	2	4	1	1	1	1	0	1	1	1	0	0	0	2	1	1	0	1	1	31
40500707	1	2	5	2	0	1	1	0	1	0	1	0	0	0	2	1	1	0	0	0	3
52176450	1	2	4	1	0	1	0	0	1	0	0	1	0	0	2	1	1	0	0	0	83
53156723	0	2	5	2	0	1	1	0	0	1	1	0	0	0	0	1	1	0	1	1	5
53758264	2	2	2	2	1	1	1	0	0	0	0	0	0	1	3	1	1	0	1	1	16
53787455	1	2	5	1	0	1	1	0	0	1	1	1	1	0	3	1	1	2	1	1	3
58869738	1	2	3	2	0	1	0	0	1	1	0	1	0	0	1	1	1	1	1	1	10
59220955	2	2	5	2	0	3	0	0	1	0	1	0	0	0	2	1	1	0	1	1	1
59234703	2	2	3	1	0	1	0	0	0	1	1	0	1	0	2	1	1	0	1	1	1
59340916	2	2	3	1	1	1	0	0	0	0	1	0	0	0	2	1	1	2	0	0	29
62673156	2	2	3	1	1	3	1	0	1	0	0	0	1	1	2	1	0	2	1	1	10
62727933	1	2	1	2	0	1	1	0	0	1	0	0	0	0	0	1	1	1	0	0	16
63278336	1	2	4	1	1	1	1	0	1	1	0	0	1	0	2	1	1	2	0	0	27
63289670	2	2	0	1	1	1	0	0	0	0	1	0	0	0	3	1	1	0	0	0	26
63319198	2	2	0	2	0	1	1	0	0	0	1	0	0	0	2	1	1	3	0	1	9
72160167	2	2	5	2	1	1	0	0	0	0	1	0	0	0	2	1	1	0	0	1	72
72641245	1	2	4	1	0	1	0	0	0	1	0	0	1	0	2	1	1	0	1	1	6
72651524	2	2	5	2	1	1	1	0	0	0	1	0	0	1	0	1	1	0	1	1	19
73167699	2	2	5	1	0	3	1	0	1	1	1	0	0	0	3	1	1	0	1	1	26
73278736	2	2	3	1	1	3	1	0	0	0	1	0	0	1	3	1	1	0	0	0	40
4092444	2	2	5	2	0	1	1	0	0	0	1	0	0	1	0	1	1	0	0	1	26
59254880	2	2	5	1	1	1	1	0	0	0	1	0	0	0	2	1	1	0	0	0	50
22509733	0	2	5	0	0	1	1	0	0	1	1	0	1	0	2	1	1	2	1	1	12
53841676	2	2	5	1	0	1	0	0	0	1	1	0	0	1	2	1	1	1	0	0	45
4001191	1	0	3	2	0	1	1	1	0	1	1	0	0	0	2	1	1	2	1	1	65
4077426	1	0	4	2	1	1	0	1	1	1	0	0	0	1	0	1	1	0	1	1	10
31512415	2	0	2	1	1	1	1	1	0	1	1	0	1	1	3	1	1	2	1	1	27
31938467	1	0	3	2	1	1	1	1	1	0	1	0	0	0	2	1	1	2	0	0	30
39966633	1	0	5	0	1	1	1	1	1	1	1	0	0	0	2	1	1	2	0	0	51
58891697	1	0	3	2	1	1	1	1	1	1	1	0	0	0	2	1	1	0	1	1	30
72643286	1	0	2	1	0	1	0	0	0	1	1	0	0	0	3	1	1	2	0	0	58
31479775	1	0	5	2	0	3	1	0	1	1	0	0	1	1	3	1	1	0	1	1	26
16516643	1	1	3	2	1	1	1	1	1	1	1	1	1	1	0	1	1	0	0	0	29
40467137	1	1	3	2	1	1	1	1	1	1	0	1	0	1	3	1	1	0	0	0	30
62637812	1	1	5	2	1	1	1	1	0	1	0	0	0	0	0	1	1	0	1	1	15
9061076	1	1	0	1	0	1	1	0	0	0	1	0	0	0	2	1	1	2	1	1	29
33927480	1	1	3	1	0	1	1	0	1	1	1	0	1	0	3	1	1	2	0	0	23
54277890	2	1	3	0	0	1	0	0	1	1	1	0	0	0	2	1	1	1	0	0	49
27460184	2	1	3	1	0	3	1	0	1	0	1	0	0	0	2	1	1	3	0	0	22
3992140	1	2	5	2	1	3	1	1	1	1	0	0	0	0	1	1	1	2	0	0	81
4563375	2	2	3	1	1	1	0	1	1	1	1	0	0	0	2	1	1	2	0	0	27
4574554	1	2	3	1	1	1	1	1	1	1	0	1	1	1	2	1	1	0	0	0	26
14554663	0	2	5	0	1	1	1	1	0	1	1	0	0	0	2	1	1	2	0	0	62
14594970	2	2	0	1	0	1	0	1	1	1	1	0	0	0	2	1	1	0	1	1	49
16561847	1	2	3	1	1	1	1	1	0	1	1	0	0	0	3	1	1	2	0	0	23
20167011	1	2	3	0	1	1	1	1	1	1	1	0	0	0	2	1	1	1	1	1	56
20594415	1	2	1	2	0	1	1	1	0	1	1	0	1	0	0	1	1	0	1	1	38
26929542	2	2	3	1	0	1	1	1	1	0	1	0	0	0	2	1	1	0	0	0	57
27502299	1	2	5	2	0	1	0	1	0	1	0	0	1	0	1	1	1	3	1	1	1
29355642	1	2	5	1	1	1	1	1	0	1	1	0	0	0	2	1	1	0	0	0	68
31909318	0	2	1	1	1	1	1	1	1	1	0	0	1	0	2	1	1	0	0	0	19
39927799	0	2	1	1	1	1	0	1	1	1	1	0	0	0	2	1	0	0	0	0	53
40964115	1	2	5	0	0	1	1	1	1	1	1	0	0	0	2	1	1	2	0	0	12
52196027	2	2	4	2	1	1	1	1	1	1	0	0	0	0	1	1	1	0	0	0	75
53797949	0	2	3	0	1	1	1	1	0	1	1	0	0	0	2	1	1	0	0	0	55
53856731	1	2	3	1	0	1	1	1	1	1	0	0	0	1	3	1	1	0	0	0	44
54304292	1	2	5	1	1	1	1	1	1	0	1	0	0	0	2	1	1	0	0	0	39
54886657	0	2	5	2	1	1	1	1	0	1	1	0	0	0	3	1	1	0	0	0	27
55354240	1	2	0	1	0	1	1	1	0	1	0	0	1	0	0	1	1	0	1	1	19
55423499	2	2	3	2	0	1	1	1	1	1	0	0	0	1	1	1	1	3	0	0	14
59278516	2	2	3	0	1	1	1	1	0	1	0	0	1	0	2	1	1	0	0	0	44
59328467	2	2	1	1	0	1	0	1	0	0	0	0	0	1	2	1	1	1	1	1	35
62705258	2	2	5	0	1	1	1	1	0	0	1	1	0	0	2	1	1	0	0	0	61
62725317	2	2	0	1	0	1	1	1	0	0	0	0	0	0	3	1	1	0	0	1	44
62727844	2	2	0	1	0	1	1	1	1	0	0	0	0	0	2	1	1	3	0	1	14
62732155	1	2	3	2	0	1	1	1	1	1	1	0	0	0	2	1	1	2	1	1	33
73177852	2	2	3	1	1	1	0	1	1	0	1	0	0	0	2	1	1	0	0	0	47
73247909	1	2	1	1	1	1	1	1	0	1	1	0	0	0	2	1	1	1	0	0	24
73821120	2	2	2	1	1	1	1	1	1	0	1	0	0	0	2	1	1	0	0	0	22
76583599	1	2	3	1	1	1	1	1	0	1	1	0	1	0	0	1	1	2	1	1	7
76603513	0	2	5	1	0	1	1	1	1	1	1	0	0	0	3	1	1	0	0	0	65
77176754	2	2	1	2	0	1	0	1	1	1	1	0	0	0	2	1	1	1	1	1	13
9052442	1	2	3	1	0	1	1	0	0	1	0	0	1	0	3	1	1	0	1	1	18
14586036	2	2	5	1	1	1	0	0	1	0	1	0	0	1	2	1	1	1	1	1	15
15088732	1	2	2	1	1	1	1	0	0	0	1	0	0	0	2	1	1	0	0	0	25
20639150	2	2	3	2	0	1	1	0	0	1	0	0	0	1	0	1	1	0	1	1	9
26921099	1	2	5	1	1	1	1	0	0	1	1	0	1	0	3	1	1	0	0	0	59
29399618	0	2	5	1	1	1	0	0	1	0	1	0	0	1	2	1	1	1	0	0	32
31884044	2	2	5	2	1	1	0	0	0	1	1	1	0	1	2	1	1	0	0	0	51
31953488	2	2	2	1	0	2	1	0	0	1	1	0	1	1	2	1	1	0	1	1	5
53163978	1	2	3	2	1	1	1	0	0	1	1	0	1	0	0	1	1	1	1	1	1
53180836	2	2	0	1	0	3	1	0	0	0	0	0	0	1	2	1	1	2	1	1	36
53724987	2	2	4	1	1	3	1	0	0	1	0	0	0	0	1	1	1	1	1	1	1
53848591	1	2	3	1	0	1	0	0	0	1	1	0	0	0	3	1	1	0	0	0	50
54253706	2	2	3	1	1	1	1	0	0	0	0	0	0	1	0	1	1	0	1	1	13
55411370	2	2	3	0	0	1	1	0	1	0	1	0	0	0	2	1	1	0	0	0	27
58895903	1	2	5	2	0	1	0	0	0	1	1	0	1	0	0	1	1	2	1	1	5
58904650	0	2	5	1	1	1	1	0	1	1	1	0	0	0	2	1	0	0	1	1	42
58905578	1	2	5	2	1	1	1	0	0	1	0	0	0	1	2	1	1	0	1	1	31
59223841	1	2	5	2	0	1	1	0	1	0	1	0	0	0	2	1	1	0	1	1	24
59308598	0	2	5	2	0	1	1	0	0	1	1	0	0	1	2	1	1	1	1	1	10
59665648	2	2	5	1	1	1	1	0	0	1	0	0	1	1	2	1	1	0	1	1	3
62794711	2	2	1	1	0	1	0	0	1	1	1	0	1	0	3	1	1	1	1	1	31
72757244	1	2	3	1	1	1	0	0	0	1	1	0	1	1	3	1	1	2	1	1	20
72768256	2	2	1	1	0	1	1	0	0	1	0	0	0	1	2	1	1	3	0	0	44
73236079	2	2	2	2	1	1	1	0	0	1	1	0	0	0	3	1	1	0	0	0	39
73769992	2	2	5	2	0	1	0	0	1	0	1	0	0	0	2	1	1	3	1	1	20
76608546	1	2	3	2	1	3	1	0	0	1	1	0	0	0	2	1	1	0	1	1	24
76648020	1	2	1	2	0	1	1	0	1	1	1	1	1	1	3	1	1	0	1	1	6
77201194	2	2	5	0	1	1	1	0	0	0	1	0	0	1	2	1	1	0	1	1	4
20629791	1	2	5	2	1	1	1	0	0	1	0	0	1	1	3	1	1	3	0	0	11
27454192	2	2	5	2	0	3	1	0	0	1	1	1	1	1	2	1	1	1	1	1	1
31493252	0	0	2	2	1	1	1	1	1	1	0	0	0	0	2	1	1	0	1	1	36
39401093	2	0	1	2	1	3	1	1	0	1	1	0	0	1	0	1	1	1	1	1	5
40411333	2	0	3	2	0	1	1	1	0	1	1	0	0	0	2	1	1	1	0	0	43
40544031	1	0	5	2	1	1	1	1	0	1	1	0	0	0	2	1	1	0	0	0	19
63362234	2	0	5	1	0	1	0	1	1	0	1	0	0	0	2	1	1	3	0	0	12
73800562	1	0	3	2	0	1	0	1	0	0	0	0	0	1	1	1	1	2	0	0	12
14566525	2	0	3	1	0	1	1	0	0	0	1	0	0	1	2	1	1	3	1	1	22
31888153	0	0	5	1	0	1	1	0	1	1	1	0	1	0	3	1	1	2	0	0	48
40493674	1	0	3	1	0	1	1	0	0	0	1	0	0	0	2	1	1	0	0	0	23
62749126	1	0	3	2	0	3	1	0	1	1	1	0	0	1	1	1	0	1	0	0	58
72750698	1	0	2	1	0	1	1	0	0	0	1	0	0	0	2	1	0	0	1	1	43
73766691	0	0	4	2	1	1	1	0	0	1	1	0	1	0	3	1	1	2	0	0	16
76628580	1	0	5	2	1	1	0	0	0	0	0	0	1	1	0	1	1	1	1	1	2
53188850	2	0	5	2	0	3	1	0	0	1	0	0	0	0	2	1	1	2	1	1	46
14507110	1	0	3	1	1	1	1	0	1	1	1	1	0	1	2	1	0	2	1	1	7
4035118	2	1	3	2	1	1	1	1	0	1	0	0	1	0	3	1	1	0	0	0	70
33924625	1	1	1	1	1	1	1	1	1	1	0	0	0	0	2	1	1	0	0	0	24
62696087	1	1	0	2	0	1	1	1	1	1	1	0	0	0	2	1	1	0	0	0	65
9563956	1	1	5	2	1	1	1	0	0	1	1	0	1	0	1	1	1	0	0	0	20
26919948	1	1	5	2	0	1	1	0	1	0	1	0	0	1	3	1	0	1	1	1	25
53307189	1	1	3	2	1	1	1	0	1	1	1	0	0	0	1	1	1	1	1	1	5
53704382	1	1	3	2	0	1	1	0	0	1	1	0	1	0	1	1	1	0	1	1	31
54837501	0	1	4	2	0	1	1	0	0	1	1	0	0	0	3	1	1	2	0	0	41
54856977	2	1	3	1	1	3	1	0	1	1	0	0	0	1	2	1	1	2	1	1	17
4000630	2	2	5	1	1	1	1	1	1	0	1	0	0	0	3	1	1	1	1	1	21
4081864	2	2	5	1	1	1	0	1	0	0	1	0	0	0	2	1	1	0	0	0	55
14498767	2	2	3	1	1	1	1	1	0	1	1	0	0	0	2	1	1	0	0	0	80
14521171	1	2	1	2	0	1	1	1	1	1	0	0	0	0	0	1	1	0	1	1	36
14615773	1	2	3	1	1	1	1	1	1	1	0	0	1	0	2	1	1	0	0	0	42
20660205	2	2	3	2	1	3	1	1	0	0	0	0	0	1	3	1	1	0	0	0	17
29433196	1	2	5	2	0	1	0	1	1	1	1	0	0	0	2	1	1	0	0	0	14
29449884	1	2	5	1	0	1	1	1	1	0	1	0	0	0	2	1	1	0	0	0	20
33858640	0	2	5	1	1	1	1	1	1	1	1	0	0	0	2	1	1	0	0	0	65
33897136	1	2	3	1	1	1	1	1	1	0	1	0	0	0	2	1	1	2	1	1	31
39470442	1	2	3	2	0	1	1	1	0	1	0	0	0	1	2	1	1	3	1	1	15
39887379	0	2	3	2	0	1	1	1	0	1	0	0	0	1	0	1	1	2	1	1	49
39914365	1	2	2	1	0	1	1	1	0	1	0	0	0	1	1	1	1	0	0	0	64
53263676	2	2	5	2	0	1	1	1	1	1	0	0	0	1	2	1	1	2	0	0	61
53290412	2	2	3	2	0	1	1	1	0	1	0	0	0	0	0	1	1	2	1	1	13
54333234	2	2	3	1	0	1	1	1	0	0	1	0	0	0	2	1	1	3	0	0	37
54354688	2	2	0	2	1	1	0	1	0	1	0	0	0	1	1	1	1	2	1	1	6
54866563	1	2	1	2	0	1	1	1	0	0	1	0	1	0	2	1	1	0	0	0	28
59236777	2	2	4	1	0	1	1	1	0	1	0	0	0	0	1	1	1	0	0	0	54
59292715	0	2	4	2	0	1	0	1	0	1	1	0	0	0	3	1	1	1	0	0	58
59692012	1	2	4	1	1	1	1	1	1	1	1	0	0	0	2	1	1	0	0	0	12
62672330	2	2	3	1	1	1	1	1	1	0	1	0	0	0	2	1	1	0	0	1	43
62672849	2	2	3	1	1	1	0	1	1	0	1	0	0	0	2	1	1	0	1	1	66
62690063	0	2	5	0	0	1	0	1	0	1	1	0	0	0	2	1	1	0	0	0	70
62714594	1	2	2	2	0	1	1	1	1	1	1	0	1	0	0	1	1	3	1	1	24
73244573	2	2	2	1	0	1	1	1	0	0	1	0	0	0	2	1	1	3	0	1	33
73772980	2	2	5	2	0	1	1	1	0	1	1	0	0	0	2	1	1	3	0	0	19
73774835	2	2	2	2	1	3	1	1	1	1	1	0	0	0	0	1	1	0	0	0	31
76601865	2	2	3	2	0	1	1	1	0	1	0	0	1	1	1	1	1	0	0	0	67
77105073	1	2	3	2	0	1	0	1	1	1	1	1	0	1	1	1	1	0	0	0	48
77168016	2	2	4	2	1	1	1	1	1	1	0	0	0	1	1	1	1	0	0	0	29
4077388	1	2	3	0	1	1	1	0	0	1	1	0	0	0	2	1	1	2	1	1	43
9042501	1	2	5	2	1	3	1	0	0	1	1	0	0	0	2	1	1	2	1	1	21
9060765	2	2	5	1	0	3	1	0	0	0	0	0	0	1	2	1	1	0	0	0	53
14539920	1	2	0	1	0	1	1	0	0	1	1	0	0	0	2	1	1	2	0	0	69
15079172	1	2	1	1	1	1	1	0	1	1	1	0	0	0	1	1	1	0	1	1	20
15099007	2	2	5	1	1	1	1	0	0	1	0	0	0	0	2	1	1	1	0	0	19
20194056	2	2	5	1	1	1	0	0	1	0	1	0	0	0	2	1	1	0	1	1	1
20596203	1	2	5	1	0	1	1	0	0	1	1	0	0	1	0	1	1	3	1	1	20
27441312	2	2	4	2	1	1	0	0	0	1	0	0	0	1	0	1	1	3	0	0	27
27472592	2	2	3	2	1	1	1	0	0	1	1	0	1	0	2	1	1	0	0	0	19
31886089	0	2	2	2	1	1	0	0	1	1	1	0	0	0	3	1	1	2	0	0	51
39906253	1	2	3	2	0	1	0	0	0	1	0	0	1	0	3	1	1	2	1	1	8
39997260	0	2	1	2	1	1	0	0	0	0	1	0	0	1	2	1	1	2	0	0	12
40016051	2	2	5	1	0	1	0	0	1	0	1	0	0	0	2	1	1	3	0	0	42
40017286	1	2	3	2	1	1	0	0	0	1	1	0	0	1	3	1	1	1	0	0	24
40569423	1	2	5	2	1	1	1	0	0	1	1	0	0	0	1	1	1	2	0	0	14
52690324	1	2	3	2	0	1	1	0	0	0	1	0	0	0	2	1	1	0	0	0	80
52693657	0	2	0	2	0	1	1	0	1	0	1	0	0	1	2	1	1	2	1	1	30
53187403	1	2	1	2	0	1	1	0	0	1	0	0	0	0	1	1	1	0	1	1	40
54812444	1	2	5	1	0	1	1	0	0	0	1	0	0	0	2	1	1	0	0	0	32
54889849	1	2	3	2	0	1	0	0	0	1	1	0	1	0	3	1	1	0	0	0	23
58913959	1	2	2	2	0	1	1	0	1	1	1	0	0	0	2	1	1	0	1	1	8
59250229	1	2	3	1	0	1	1	0	1	0	1	0	0	0	2	1	1	2	1	1	47
59677727	2	2	2	1	1	1	1	0	1	0	1	0	0	1	2	1	1	1	1	1	2
63327170	1	2	4	2	1	1	1	0	0	1	1	0	1	0	3	1	1	0	0	0	19
72197026	1	2	5	2	1	1	1	0	0	1	1	0	0	0	1	1	1	0	0	0	74
73271420	2	2	4	1	1	1	1	0	1	1	0	1	1	1	3	1	1	3	1	1	20
73322146	1	2	3	1	1	1	0	0	0	1	0	0	1	0	1	1	1	0	0	0	29
76649751	1	2	4	1	0	1	1	0	1	1	1	1	0	0	2	1	1	0	1	1	3
77684582	2	2	5	2	0	1	1	0	0	1	1	0	0	0	1	1	1	1	0	0	15
22517823	2	2	5	2	0	3	1	0	0	1	1	0	0	0	1	1	1	0	0	0	22
15129843	1	0	1	1	1	1	0	1	0	1	1	0	0	0	2	1	1	2	1	1	15
31487444	1	0	5	1	1	1	1	1	0	1	0	0	0	1	3	1	1	1	0	0	66
52602100	1	0	2	2	1	3	0	1	0	1	1	0	0	0	0	1	1	0	0	0	80
72204391	1	0	3	2	0	3	1	1	0	1	0	0	0	0	1	1	1	0	1	1	11
9560917	0	0	2	1	1	1	1	0	0	1	1	0	0	0	3	1	1	2	0	0	12
14500280	1	0	1	2	1	1	1	0	0	1	0	0	1	0	3	1	1	1	1	1	34
39987269	1	0	2	1	0	1	0	0	0	1	1	0	1	1	3	1	0	2	1	1	28
40489392	2	0	5	2	1	1	0	0	0	1	0	0	0	1	0	1	1	2	1	1	10
63302275	2	0	5	2	1	1	1	0	0	1	0	0	0	1	0	1	1	1	1	1	7
77116713	2	0	4	2	0	1	1	0	0	1	1	0	0	0	3	1	1	3	1	1	14
16537203	2	1	4	2	1	1	0	1	0	1	0	0	1	0	1	1	1	0	1	1	5
4598329	2	1	0	1	1	1	1	0	0	0	1	0	0	0	2	1	1	3	0	0	18
4615333	2	1	5	2	1	1	1	0	0	1	0	0	0	1	3	1	1	1	0	0	13
22473946	1	1	3	2	0	1	1	0	0	0	0	0	1	1	2	1	1	1	1	1	3
14530632	2	2	3	1	0	1	1	1	0	1	0	0	0	1	3	1	1	0	0	0	75
14567223	1	2	3	2	1	3	1	1	1	1	0	0	0	0	2	1	1	0	0	0	18
14574992	1	2	5	2	1	1	0	1	1	1	1	0	0	0	0	1	1	2	0	0	53
16565922	1	2	1	2	1	1	1	1	1	1	1	0	0	0	2	1	1	2	0	0	33
20154187	0	2	3	2	1	1	0	1	1	1	0	0	0	0	2	1	1	2	1	1	30
22517515	1	2	5	2	0	3	1	1	1	1	0	1	0	1	2	1	1	0	1	1	15
39424926	1	2	0	2	1	1	0	1	0	0	1	0	0	0	2	1	1	2	0	0	83
39472129	0	2	4	2	0	1	1	1	1	1	1	0	0	0	2	1	1	0	0	0	64
39944665	2	2	2	2	0	1	1	1	0	0	1	0	0	0	1	1	1	2	0	0	45
52697069	1	2	5	1	1	1	1	1	1	1	0	0	0	0	2	1	1	1	1	1	51
54824468	1	2	2	2	0	1	1	1	1	0	0	1	0	0	2	1	1	0	1	1	13
54843683	1	2	3	2	1	1	0	1	1	1	0	0	0	0	2	1	1	0	0	0	27
55399257	2	2	5	2	1	1	1	1	0	0	1	0	0	1	2	1	1	2	0	0	18
73204940	2	2	4	1	1	1	0	1	1	1	0	0	0	0	2	1	1	0	0	0	43
76600038	1	2	5	1	1	1	1	1	1	0	1	0	0	0	2	1	1	1	1	1	7
77638463	1	2	5	2	0	1	1	1	1	1	1	0	0	0	3	1	1	0	0	0	20
4078886	1	2	4	2	0	1	1	0	0	1	1	0	0	1	2	1	1	1	1	1	43
4562368	2	2	3	1	0	1	0	0	1	0	1	0	0	1	2	1	1	0	0	1	18
9054589	1	2	3	1	1	1	1	0	1	1	1	0	0	0	0	1	1	0	1	1	13
9498760	2	2	3	2	1	1	1	0	0	1	0	0	1	1	0	1	1	3	1	1	5
9564855	2	2	5	1	0	3	0	0	0	0	0	0	0	0	2	1	1	1	0	1	1
13475391	1	2	3	2	1	1	1	0	1	1	1	0	1	1	2	1	1	2	1	1	6
14532985	2	2	2	2	1	1	1	0	0	0	1	0	0	0	2	1	1	2	1	1	16
20641627	1	2	0	1	1	1	0	0	0	0	1	0	0	0	2	1	1	0	0	0	15
26974830	1	2	3	1	0	1	1	0	1	0	1	0	0	0	2	1	1	0	1	1	13
27033857	1	2	5	1	0	1	0	0	0	0	0	0	0	1	2	1	1	1	0	0	30
31885619	1	2	5	1	1	1	1	0	0	0	1	0	0	1	2	1	1	2	0	0	15
31938643	0	2	5	1	0	1	1	0	0	1	1	0	1	0	1	1	1	0	0	0	26
31950188	2	2	4	2	0	1	0	0	0	0	1	0	0	0	2	1	1	2	1	1	7
39897028	1	2	5	2	1	3	1	0	0	1	0	0	0	1	3	1	1	2	1	1	30
40571226	0	2	5	1	1	1	0	0	0	1	1	0	1	0	2	1	1	0	0	0	4
59269924	1	2	3	1	1	1	1	0	0	0	1	0	0	1	2	1	1	0	0	0	51
59274982	1	2	5	1	1	1	1	0	1	1	1	0	0	0	2	1	1	1	0	0	45
62667698	2	2	5	2	0	1	1	0	0	1	1	0	0	1	2	1	1	0	1	1	24
62772131	2	2	5	1	0	3	0	0	1	0	1	0	0	0	2	1	1	3	0	0	42
63311924	2	2	1	2	1	1	1	0	0	1	0	0	0	1	0	1	1	0	0	0	23
63331648	1	2	3	2	0	1	1	0	0	1	1	0	1	0	3	1	1	2	0	0	23
72648574	2	2	5	2	1	1	1	0	1	0	1	1	1	1	0	1	0	2	1	1	1
73168047	1	2	2	2	0	3	0	0	1	1	1	0	1	1	2	1	1	2	1	1	16
73225576	2	2	5	2	0	3	1	0	0	0	1	0	0	0	2	1	1	1	1	1	19
73334180	0	2	3	2	0	1	1	0	0	1	1	0	0	0	0	1	1	2	0	0	29
77074374	2	2	5	1	1	3	1	0	0	0	1	0	1	0	2	1	1	0	1	1	11
77183811	2	2	4	2	0	1	0	0	1	1	0	0	1	0	3	1	1	2	0	1	31
31911682	2	2	5	2	0	3	1	0	0	1	0	0	0	1	3	1	1	0	1	1	15
14512774	1	0	1	2	0	1	1	1	1	1	1	0	0	0	0	1	1	1	1	1	5
14528328	1	0	3	2	0	1	0	1	1	0	1	0	0	0	0	1	1	2	0	1	4
14601930	0	0	3	1	1	1	1	1	1	1	1	0	0	0	1	1	0	1	0	0	49
14616724	1	0	0	2	0	1	1	1	1	1	0	0	0	0	3	1	1	2	0	0	42
14640938	1	0	5	1	0	3	0	1	0	0	1	0	0	0	2	1	1	2	1	1	8
14648228	1	0	3	1	0	3	1	1	1	1	1	0	1	0	2	1	1	2	1	1	26
15104874	1	0	3	1	1	1	0	1	0	1	0	0	0	1	2	1	1	1	0	0	14
22459504	1	0	5	0	0	1	0	1	0	1	0	0	0	1	0	1	1	2	1	1	25
39470755	2	0	3	2	1	1	1	1	0	1	0	0	0	0	3	1	1	3	1	1	35
54413269	1	0	5	2	1	1	1	1	0	1	1	0	0	0	0	1	1	2	1	1	25
54967033	1	0	3	2	1	1	1	1	0	1	1	0	1	0	3	1	1	2	0	0	21
55455869	1	0	3	2	0	1	1	1	1	1	0	0	1	0	3	1	1	2	0	0	13
62656473	2	0	3	2	1	3	1	1	1	1	1	1	0	0	1	1	1	0	1	1	3
62759801	0	0	5	2	0	1	1	1	1	1	0	0	0	0	0	1	1	0	0	0	43
62769203	2	0	5	0	0	3	1	1	1	0	1	1	0	1	2	1	0	1	1	1	6
62781659	1	0	5	2	0	1	1	1	0	1	0	0	1	0	0	1	1	1	1	1	15
63289892	1	0	5	2	0	3	1	1	0	1	0	0	0	0	0	1	1	0	1	1	9
63335841	1	0	5	2	1	1	1	1	1	1	0	0	0	0	1	1	1	0	0	0	15
72236957	0	0	5	2	1	1	1	1	1	1	1	0	1	0	1	1	1	2	1	1	11
76556856	2	0	3	1	1	1	1	1	1	1	1	0	0	0	2	1	1	2	1	1	50
76611911	1	0	5	1	0	1	1	1	1	1	1	0	0	0	2	1	1	0	0	0	65
76624342	1	0	5	1	0	1	1	1	1	1	1	0	0	0	2	1	1	3	0	0	22
76629729	1	0	5	2	0	3	1	1	0	0	0	0	0	1	2	1	1	0	1	1	13
77074715	2	0	5	2	1	1	1	1	1	0	1	0	0	0	2	1	0	0	1	1	36
77237960	2	0	0	2	0	1	1	1	0	1	1	0	0	0	3	1	1	3	0	1	11
4050168	0	0	3	2	1	1	1	0	1	1	0	0	0	0	2	1	1	2	1	1	53
4544426	2	0	3	1	0	1	0	0	1	0	0	1	0	0	3	1	1	2	1	1	1
9534154	0	0	3	2	0	1	1	0	0	1	1	0	1	0	3	1	1	2	0	0	15
14601373	1	0	4	1	0	1	1	0	0	1	1	0	0	0	2	1	1	1	0	0	48
15091567	1	0	3	2	0	1	1	0	0	1	1	0	0	0	0	1	1	2	1	1	7
15098017	1	0	5	0	0	3	1	0	0	1	1	0	0	0	2	1	1	2	0	0	16
31450577	2	0	1	2	0	1	1	0	0	1	1	0	1	0	3	1	1	0	1	1	1
31512305	2	0	3	2	0	1	1	0	0	1	1	0	1	1	2	1	1	0	0	1	5
31883876	1	0	1	2	0	1	1	0	0	1	1	0	1	0	2	1	1	2	1	1	11
31961379	1	0	1	1	1	1	1	0	0	1	0	0	0	1	2	1	1	2	1	1	8
40413764	0	0	3	2	1	3	1	0	0	1	1	0	0	0	0	1	1	2	1	1	31
40544327	1	0	5	1	1	1	1	0	1	0	1	0	0	0	2	1	1	2	0	0	5
55363373	1	0	5	1	1	1	1	0	0	1	0	0	1	1	1	1	1	1	0	0	19
59354657	0	0	1	2	0	1	1	0	0	1	1	0	1	0	2	1	1	2	1	1	16
73766862	2	0	2	1	1	1	0	0	0	1	1	0	0	0	2	1	1	0	0	0	19
73805185	2	0	3	1	0	1	1	0	0	1	0	0	0	1	2	1	1	1	0	0	13
76611319	2	0	4	2	1	1	1	0	1	0	1	0	0	1	2	1	1	2	1	1	49
77200536	2	0	5	1	1	1	1	0	1	0	1	0	0	1	2	1	1	0	0	0	24
62675767	2	0	1	2	0	1	0	0	0	0	1	0	0	0	0	1	1	2	1	1	1
72219069	0	0	5	1	1	3	0	0	0	1	1	0	1	1	3	1	1	2	1	1	4
4584758	1	1	3	2	0	1	1	1	1	1	1	0	0	0	2	1	1	0	0	0	31
9553081	1	1	1	2	1	1	1	1	0	1	1	0	0	0	2	1	1	0	0	0	20
14565844	1	1	0	1	1	1	1	1	0	1	1	0	0	0	2	1	1	0	1	1	42
16510094	1	1	0	2	1	1	1	1	0	1	0	0	0	0	2	1	1	2	0	0	81
26933911	1	1	5	2	1	1	1	1	1	1	1	0	0	0	2	1	1	0	1	1	30
33946802	1	1	3	2	1	1	1	1	1	1	0	0	0	0	1	1	0	0	0	0	14
39392369	0	1	5	1	0	1	1	1	0	1	0	0	0	0	2	1	1	0	0	0	66
39439251	0	1	5	1	1	1	1	1	0	1	1	0	0	0	2	1	1	0	0	0	72
39869411	2	1	4	2	0	1	1	1	0	1	0	0	0	1	2	1	1	0	1	1	61
39869448	1	1	4	2	1	1	0	1	1	1	0	0	0	0	1	1	1	1	0	0	30
53734654	2	1	5	2	1	1	1	1	1	1	0	0	0	0	0	1	1	0	1	1	27
77074970	0	1	3	1	0	1	0	1	1	1	1	0	1	1	1	1	1	0	1	1	19
77226330	0	1	5	2	0	1	0	1	0	1	0	0	0	1	0	1	1	0	0	0	20
4560370	1	1	4	1	0	1	0	0	0	0	1	0	0	0	2	1	1	2	0	0	29
9539555	1	1	5	1	1	1	1	0	1	1	1	1	0	1	0	1	1	2	1	1	14
16571473	2	1	5	1	0	1	0	0	0	0	1	0	0	0	2	1	1	2	0	0	13
26442660	1	1	5	2	1	3	1	0	0	1	0	0	0	1	1	1	1	2	1	1	26
40480527	1	1	5	1	0	1	1	0	0	1	1	0	0	0	3	1	1	0	0	0	29
58833048	2	1	5	1	0	1	0	0	1	0	1	1	0	0	2	1	1	0	1	1	12
73307032	2	1	5	2	0	1	1	0	0	1	0	0	1	1	3	1	1	0	1	1	10
3990900	1	2	1	2	0	1	0	1	1	1	1	0	0	0	3	1	1	1	0	0	81
9041443	2	2	2	2	0	1	1	1	0	1	1	0	0	0	3	1	1	0	0	0	50
14595271	1	2	3	1	0	1	1	1	1	0	1	0	0	0	2	1	1	2	0	0	50
15062488	1	2	1	2	1	1	0	1	1	1	1	0	0	0	2	1	1	0	0	0	30
15081579	0	2	1	2	1	1	1	1	1	0	1	0	0	0	2	1	1	1	0	0	22
15110475	2	2	3	2	0	1	1	1	0	1	1	0	0	0	3	1	1	0	0	0	17
20113652	1	2	1	2	1	1	1	1	1	1	0	0	0	0	2	1	1	0	0	0	76
20117218	1	2	4	2	0	1	1	1	0	0	0	0	0	0	2	1	1	0	0	0	74
20128054	2	2	3	0	0	1	1	1	0	0	1	0	0	0	2	1	1	0	1	1	28
20588319	1	2	4	2	0	1	1	1	1	1	1	0	0	0	0	1	1	0	1	1	29
20664204	2	2	3	2	1	1	1	1	1	0	1	0	0	0	2	1	1	0	0	0	22
22540012	2	2	1	2	1	1	1	1	1	1	1	1	0	0	0	1	1	1	1	1	4
26430639	2	2	1	2	1	3	0	1	1	1	0	0	0	0	0	1	1	0	0	0	81
26925520	0	2	5	1	0	1	1	1	1	1	1	0	0	0	2	1	1	1	1	1	30
27011704	1	2	3	1	1	3	1	1	1	1	0	0	1	0	0	1	1	1	1	1	21
27027024	1	2	1	2	0	1	1	1	0	1	0	0	0	0	2	1	1	1	1	1	11
27467732	0	2	5	2	0	1	1	1	1	1	1	0	0	0	2	1	1	0	0	0	20
27508379	0	2	3	2	0	1	1	1	1	1	0	0	0	1	3	1	1	2	0	0	12
29016388	1	2	5	2	0	1	1	1	1	1	0	0	1	0	1	1	1	0	0	0	69
29357930	0	2	1	2	0	1	0	1	0	1	0	0	0	1	0	1	1	2	1	1	11
29379472	2	2	5	2	0	1	0	1	1	0	0	0	0	0	2	1	1	0	1	1	56
29396603	2	2	4	2	0	1	1	1	0	0	0	0	0	1	2	1	1	0	0	0	44
31458568	1	2	4	2	0	1	1	1	1	1	1	0	0	0	2	1	1	0	0	0	79
33852494	2	2	5	2	0	1	1	1	1	1	1	0	0	0	3	1	1	2	1	1	29
33874811	1	2	5	2	0	1	1	1	1	1	0	0	0	0	2	1	1	0	0	0	66
33891519	1	2	5	1	1	3	1	1	1	0	1	0	0	0	2	1	1	2	0	0	45
39471396	1	2	5	2	1	1	1	1	0	1	0	0	0	0	2	1	1	0	1	1	39
39901721	0	2	5	2	0	1	1	1	0	0	1	0	1	0	2	1	1	0	1	1	22
39908904	1	2	4	1	0	1	0	1	0	1	0	0	0	0	0	1	1	0	0	0	57
39971240	0	2	5	1	1	3	1	1	1	1	1	0	0	1	3	1	1	2	0	0	50
52193973	2	2	2	2	1	1	1	1	1	1	1	0	0	1	2	1	1	0	1	1	44
52611461	2	2	3	1	0	1	1	1	0	1	0	1	0	0	3	1	1	0	1	1	66
52617738	1	2	1	2	1	1	0	1	0	1	0	0	0	0	2	1	1	1	0	0	77
52626306	1	2	1	2	1	3	1	1	1	1	1	0	0	0	2	1	1	0	0	0	76
52659283	1	2	3	1	1	1	1	1	1	0	1	0	0	1	2	1	1	0	0	0	77
52705152	1	2	5	2	0	3	1	1	1	1	0	0	1	0	3	1	1	2	0	0	75
53286094	1	2	1	1	1	1	1	1	0	1	1	0	0	0	3	1	1	0	0	0	62
53305473	1	2	5	1	0	3	1	1	1	0	1	0	1	0	2	1	1	0	0	0	58
53756301	0	2	3	2	0	1	1	1	0	1	1	0	1	1	3	1	1	0	0	0	59
53787488	1	2	2	2	0	1	0	1	0	1	0	0	1	0	2	1	1	0	0	0	53
54310068	2	2	3	2	0	1	1	1	1	1	1	0	0	0	0	1	1	1	0	1	26
54336035	2	2	5	2	1	1	0	1	1	0	1	0	0	0	2	1	1	1	1	1	18
55374357	1	2	5	2	0	1	1	1	1	1	1	0	0	0	2	1	1	3	1	1	16
55498766	1	2	3	2	1	3	1	1	1	1	1	0	1	1	3	1	1	0	0	0	70
59232705	1	2	3	1	0	1	1	1	1	0	1	0	0	0	2	1	1	0	0	0	55
59306949	1	2	5	0	1	1	1	1	1	1	1	0	0	0	2	1	1	2	0	0	38
59714920	1	2	5	1	0	3	1	1	1	1	0	0	0	0	2	1	1	2	0	0	12
62667157	2	2	5	2	1	1	1	1	0	1	1	0	0	0	2	1	1	0	1	1	54
62705883	1	2	3	2	0	1	0	1	0	1	0	0	1	0	0	1	1	0	1	1	1
62744319	2	2	3	2	0	1	1	1	1	1	1	0	0	0	3	1	1	1	0	0	43
63280007	1	2	5	1	0	1	1	1	0	1	1	0	1	0	3	1	1	2	0	0	29
63331056	0	2	4	2	1	1	0	1	0	1	0	0	0	1	0	1	1	0	0	0	19
72631247	1	2	3	1	1	1	0	1	0	1	1	0	1	0	2	1	1	2	0	0	82
72684842	2	2	3	2	0	1	1	1	1	1	0	0	1	0	3	1	1	0	1	1	3
72697690	2	2	5	2	0	3	1	1	0	1	1	0	0	0	2	1	1	2	0	0	62
72765586	2	2	0	2	0	3	1	1	0	0	0	0	0	1	3	1	1	0	0	0	52
73271876	2	2	3	1	0	1	0	1	0	0	0	0	0	0	2	1	1	0	0	0	39
73279282	2	2	4	1	0	1	0	1	1	0	1	0	0	0	2	1	1	0	0	0	47
73318008	2	2	5	1	1	1	0	1	0	1	1	0	0	0	0	1	1	1	0	0	28
73728621	0	2	3	2	1	1	1	1	1	1	0	0	0	0	2	1	1	0	0	0	26
73799366	1	2	4	2	0	1	1	1	1	1	0	0	0	0	3	1	1	1	0	0	14
76522163	2	2	3	1	0	1	0	1	0	1	1	0	0	0	3	1	1	3	1	1	59
76554906	2	2	0	0	1	3	1	1	1	0	1	0	0	0	2	1	1	3	0	1	66
76565038	0	2	5	1	1	1	1	1	1	1	0	0	1	0	2	1	1	0	0	0	77
76578792	1	2	3	2	0	3	1	1	1	1	1	0	0	0	2	1	1	0	1	1	35
76620207	1	2	3	2	0	1	0	1	1	1	1	0	0	0	2	1	1	3	1	1	36
76622268	2	2	3	1	1	1	0	1	0	1	1	0	0	0	2	1	1	3	1	1	58
77068381	2	2	3	1	1	1	1	1	1	1	1	0	0	0	2	1	1	0	0	0	54
77068567	1	2	5	2	1	1	1	1	1	0	1	0	0	0	2	1	1	0	1	1	20
77109890	1	2	5	2	1	1	1	1	0	1	0	0	1	1	0	1	1	1	1	1	11
77115764	2	2	3	2	0	1	1	1	0	1	0	0	0	1	2	1	1	3	1	1	2
77154310	0	2	5	1	1	1	1	1	1	1	1	0	0	0	2	1	1	0	0	0	37
77164226	2	2	5	2	1	1	1	1	1	1	0	1	0	1	2	1	1	0	1	1	9
77179314	1	2	3	1	0	1	1	1	0	0	1	0	0	0	2	1	1	0	0	0	21
77639954	2	2	3	2	1	1	1	1	0	1	0	0	0	1	0	1	1	0	1	1	7
77652193	1	2	5	1	1	1	1	1	0	1	1	0	0	0	2	1	1	0	0	0	14
77710714	2	2	1	2	1	1	0	1	0	1	1	0	0	0	2	1	1	0	0	0	20
14554993	2	2	5	2	1	3	1	0	0	1	0	0	0	1	1	1	1	3	1	1	1
4016553	2	2	5	2	0	1	1	0	0	1	0	0	0	0	2	1	1	3	0	0	41
4582523	0	2	3	0	0	1	1	0	1	0	1	0	0	0	2	1	1	2	0	0	20
8962835	1	2	0	1	1	1	1	0	0	0	1	0	0	0	2	1	1	0	1	1	59
9014736	2	2	3	2	1	1	0	0	1	0	1	0	0	0	2	1	1	2	1	1	14
9027493	1	2	3	1	0	1	1	0	0	1	1	0	0	1	2	1	1	2	0	0	67
9028272	2	2	1	2	1	1	0	0	1	0	1	0	0	1	1	1	1	3	1	1	2
9070178	2	2	0	1	0	1	1	0	0	0	1	0	0	0	0	1	1	1	1	1	8
9503303	1	2	5	2	0	1	1	0	0	1	1	0	0	1	2	1	1	0	1	1	13
9543582	2	2	4	1	1	1	1	0	0	0	1	0	0	1	2	1	1	0	0	0	4
9560951	1	2	3	1	0	1	1	0	0	1	1	0	0	1	3	1	1	0	0	0	13
9566964	2	2	5	1	1	1	0	0	0	1	1	0	0	0	2	1	0	3	0	0	7
14507880	1	2	3	2	0	1	1	0	0	0	1	0	0	0	2	1	1	2	1	1	18
14508119	1	2	3	1	0	1	0	0	1	1	1	0	1	0	0	1	1	1	1	1	10
14600964	2	2	3	1	1	1	1	0	0	1	1	0	1	1	2	1	1	0	1	1	28
14609416	2	2	1	2	0	3	1	0	0	1	1	0	1	0	0	1	1	0	1	1	11
20154656	2	2	3	2	1	1	1	0	0	1	1	0	1	0	0	1	1	0	0	1	3
20581488	1	2	5	1	0	3	1	0	1	1	1	0	0	0	2	1	1	0	0	0	35
20643017	2	2	3	1	1	1	0	0	0	0	1	0	0	0	2	1	1	3	0	0	27
22475568	0	2	2	2	0	1	1	0	0	1	0	0	1	0	3	1	1	1	1	1	45
22520876	1	2	3	2	1	3	1	0	1	1	1	1	0	0	2	1	1	0	1	1	5
26978394	2	2	3	1	0	1	0	0	1	0	1	0	0	0	2	1	1	0	0	0	45
27011017	1	2	2	1	1	1	1	0	0	1	1	0	0	0	2	1	1	0	0	0	35
27034241	2	2	3	2	1	1	1	0	0	1	1	0	0	0	3	1	1	1	0	0	29
27441072	1	2	5	1	1	1	1	0	0	0	1	0	0	0	2	1	1	0	0	0	27
27448189	1	2	3	2	0	1	1	0	0	0	1	0	0	0	2	1	1	1	0	0	25
29398085	1	2	5	1	1	1	1	0	0	1	1	0	0	0	2	1	1	0	0	0	40
31514578	2	2	2	2	0	1	1	0	1	1	1	0	0	0	3	1	1	0	0	0	56
33865624	1	2	3	1	0	1	0	0	0	1	0	0	1	0	1	1	1	0	0	0	60
33921306	2	2	5	0	1	1	0	0	0	0	1	0	0	0	2	1	1	0	1	1	14
39396196	1	2	1	2	0	1	1	0	0	1	1	0	0	1	3	1	1	0	1	1	22
39447000	1	2	5	1	0	1	0	0	0	1	1	0	0	0	2	1	1	2	0	0	67
39458280	1	2	2	1	0	3	1	0	1	1	1	0	0	1	2	1	1	2	1	1	58
40020932	2	2	5	1	1	1	0	0	1	1	1	0	0	0	2	1	1	1	1	1	4
40430177	2	2	3	1	1	1	0	0	0	1	0	0	0	1	2	1	1	1	0	0	23
40487496	0	2	5	2	1	3	1	0	0	1	1	0	0	0	0	1	1	0	1	1	8
40510365	2	2	2	1	0	1	1	0	0	0	1	0	0	1	2	1	1	3	1	1	1
40556248	2	2	5	2	0	3	0	0	0	0	1	0	0	0	3	1	1	2	0	0	17
40576830	2	2	5	1	0	1	1	0	1	0	1	1	0	0	2	1	1	0	1	1	1
41538420	2	2	2	1	0	1	0	0	1	0	1	0	0	0	3	1	1	0	0	0	14
52199059	2	2	5	0	1	1	0	0	0	1	0	0	1	0	2	1	1	0	1	1	2
52204799	2	2	5	2	1	1	1	0	0	0	1	0	0	0	2	1	1	3	0	1	25
52670566	2	2	5	0	0	1	1	0	1	0	1	1	1	1	2	1	1	0	0	0	69
52735876	1	2	5	2	1	1	0	0	0	1	0	0	0	0	3	1	1	2	0	0	60
53163745	1	2	5	2	1	1	1	0	1	1	1	0	0	0	3	1	1	2	0	0	40
53260845	2	2	4	2	0	1	0	0	0	1	0	0	0	1	0	1	1	0	1	1	32
53293876	0	2	5	1	0	1	1	0	0	1	1	0	1	0	3	1	1	2	0	0	61
53754140	1	2	4	1	1	3	1	0	1	0	1	0	0	1	2	1	1	0	1	1	51
53761943	1	2	2	2	1	1	1	0	0	1	0	0	1	1	3	1	1	1	1	1	32
53862694	1	2	3	2	1	1	1	0	1	0	1	0	0	0	3	1	0	0	0	0	42
54330973	0	2	5	1	1	1	1	0	0	1	1	0	0	0	2	1	1	0	1	1	27
54342951	1	2	4	1	1	1	1	0	1	0	1	0	1	1	2	1	1	0	1	1	26
54390208	1	2	3	1	0	1	1	0	0	1	0	1	1	1	3	1	1	1	1	1	20
54412869	1	2	5	2	0	1	1	0	0	1	1	0	1	1	1	1	1	1	1	1	6
54866145	1	2	4	2	0	1	1	0	0	0	1	0	0	0	2	1	1	2	0	0	34
55418855	2	2	5	1	0	1	1	0	0	0	0	0	0	0	2	1	1	0	1	1	14
58892506	2	2	5	2	0	1	0	0	1	0	1	0	0	0	3	1	1	0	1	1	55
58920118	2	2	5	1	0	1	0	0	1	0	0	1	0	0	2	1	1	3	1	1	2
59235251	2	2	2	1	0	3	1	0	0	0	1	0	0	1	2	1	1	0	0	0	67
59261598	2	2	1	1	0	1	0	0	0	1	0	0	0	1	2	1	1	0	1	1	25
59292133	1	2	3	1	0	1	0	0	0	0	1	0	0	0	2	1	1	2	0	0	38
59352542	2	2	2	1	1	3	0	0	1	1	1	0	0	0	2	1	1	0	1	1	26
59353567	0	2	4	1	0	1	1	0	1	1	1	0	0	0	1	1	1	2	1	1	1
62670013	2	2	3	1	0	1	1	0	1	0	1	0	0	1	2	1	1	3	1	1	1
62758596	1	2	5	2	0	3	1	0	0	1	1	0	0	1	3	1	1	0	0	0	46
62785994	1	2	3	1	1	1	0	0	1	0	1	1	0	0	2	1	1	1	1	1	35
63270366	1	2	5	1	1	1	0	0	0	1	0	0	0	0	2	1	1	0	0	0	33
63298894	1	2	3	2	1	1	1	0	0	1	0	0	0	1	1	1	1	0	0	0	24
63316869	2	2	3	1	1	1	1	0	1	0	1	0	0	0	2	1	1	0	0	0	18
72633838	1	2	5	1	0	1	1	0	1	0	1	0	0	0	3	1	1	2	1	1	20
72672882	2	2	4	0	1	1	1	0	0	0	1	0	0	0	2	1	1	2	1	1	9
72742978	0	2	5	2	0	1	1	0	0	1	1	0	1	0	2	1	1	0	1	1	42
72774173	1	2	5	2	0	1	1	0	0	0	1	0	1	0	2	1	1	0	1	1	14
73225861	0	2	5	1	1	1	1	0	0	1	1	0	1	1	2	1	1	0	0	1	21
73249939	2	2	3	2	0	1	0	0	1	0	1	1	0	0	2	1	1	1	1	1	12
73251392	1	2	5	2	0	1	0	0	1	1	1	0	1	0	3	1	1	0	0	0	37
73254598	2	2	5	2	0	3	0	0	1	1	1	0	0	0	2	1	1	3	0	0	38
73718147	2	2	5	1	1	1	0	0	0	0	1	0	0	0	2	1	1	3	0	0	22
73728395	2	2	5	1	1	3	1	0	0	0	1	0	0	0	2	1	1	1	0	0	30
73729923	1	2	3	2	1	1	1	0	0	1	0	0	1	0	3	1	1	0	0	0	32
73757790	1	2	5	1	1	1	1	0	1	0	1	0	0	1	2	1	1	0	0	0	19
73784575	1	2	5	1	1	3	1	0	0	1	1	0	0	1	2	1	1	0	0	1	6
73819869	2	2	0	2	0	1	1	0	0	1	0	0	0	1	2	1	1	0	0	0	22
76635054	2	2	0	1	1	1	0	0	0	0	0	0	0	0	2	1	1	0	0	1	21
77648556	2	2	5	2	0	1	1	0	1	0	1	0	0	0	2	1	1	3	1	1	10
77652635	2	2	3	1	1	1	1	0	1	0	1	0	0	0	2	1	1	0	0	0	17
15044284	1	2	5	0	1	1	0	0	0	0	1	0	0	0	2	1	1	0	0	0	33
53833740	1	2	1	0	0	3	0	0	0	0	1	0	0	0	2	1	1	2	0	1	12
59266308	2	2	5	2	0	1	1	0	1	0	1	0	0	0	2	1	1	3	1	1	10
14555162	1	2	5	2	0	3	1	0	0	1	1	0	0	1	2	1	1	0	1	1	21
62143136	2	2	0	2	0	3	0	0	0	0	0	0	0	1	2	1	1	3	1	1	3
59290123	1	2	5	2	1	1	0	0	1	1	1	1	1	0	2	1	1	1	1	1	12
14629476	2	0	5	2	0	1	1	1	1	1	1	0	1	1	1	1	1	0	1	1	29
58901024	1	0	3	2	1	1	0	1	1	1	1	0	0	0	0	1	1	0	0	0	66
63268319	2	0	5	2	1	3	1	1	1	1	0	0	1	0	1	1	1	0	0	0	31
73167133	0	0	1	1	0	1	1	1	0	1	1	0	1	0	3	1	1	2	0	0	50
77107288	2	0	2	2	1	1	1	1	1	1	0	0	0	0	2	1	1	0	1	1	37
4040461	1	0	5	1	0	3	1	0	1	1	1	0	0	0	0	1	1	2	1	1	14
14635803	0	0	5	1	0	3	0	0	0	1	0	0	0	1	2	1	1	2	0	0	37
14640492	2	0	3	1	0	3	1	0	0	1	1	0	0	1	2	1	1	2	0	0	34
76609825	1	0	5	2	0	1	1	0	1	1	0	1	0	1	0	1	1	3	1	1	8
72673750	0	0	2	2	1	1	1	0	0	1	0	0	1	0	0	1	1	0	1	1	25
4595395	0	1	5	1	0	1	0	1	1	1	1	0	0	0	2	1	1	0	0	0	19
16537879	1	1	1	1	0	1	0	1	1	1	1	0	0	0	2	1	1	1	0	0	50
16571267	1	1	5	2	1	1	1	0	1	1	1	0	0	0	2	1	1	2	0	0	14
39448833	1	1	5	1	1	3	0	0	0	1	1	0	0	0	2	1	1	0	1	1	38
55361852	1	1	0	1	1	3	1	0	0	1	0	0	0	1	1	1	1	0	1	1	7
16530450	0	1	1	1	1	1	1	0	0	1	1	0	0	0	2	1	1	0	1	1	42
4538680	2	2	1	2	0	3	1	1	1	0	1	0	0	0	2	1	1	2	0	0	35
9031943	2	2	2	2	1	1	1	1	1	1	1	0	0	0	2	1	1	0	1	1	56
14524561	1	2	5	2	0	1	0	1	0	1	0	0	0	0	3	1	1	0	0	0	74
20583341	1	2	4	2	1	1	1	1	1	1	1	0	0	0	3	1	1	0	0	0	37
22483034	0	2	3	1	0	1	1	1	1	1	0	0	1	0	2	1	1	2	0	0	65
26992971	2	2	5	1	1	3	1	1	0	0	1	0	0	0	2	1	1	2	0	1	23
29379612	1	2	0	2	0	1	1	1	0	0	1	0	1	0	2	1	1	2	1	1	34
40495681	1	2	3	1	0	1	1	1	0	1	0	0	1	0	3	1	1	0	0	0	24
53152013	1	2	5	2	1	3	1	1	1	1	0	0	1	0	3	1	1	2	0	0	66
54373634	0	2	3	1	0	3	1	1	0	1	1	0	0	0	3	1	1	2	0	0	35
54930522	0	2	5	2	0	1	1	1	0	0	1	0	0	0	2	1	1	0	0	0	22
58860435	0	2	2	2	0	1	0	1	0	1	0	0	1	0	0	1	1	2	1	1	18
58896838	1	2	5	1	0	1	0	1	0	0	1	0	1	0	2	1	1	0	1	1	63
59289773	2	2	3	1	1	1	1	1	0	0	1	0	0	0	2	1	1	3	1	1	19
59329316	1	2	1	1	0	1	1	1	0	1	0	0	1	0	3	1	1	0	0	0	39
62675286	1	2	5	2	1	1	1	1	0	1	1	0	0	0	0	1	0	0	1	1	9
72632433	0	2	4	2	0	3	1	1	0	1	0	0	1	0	2	1	1	0	0	0	43
76579418	1	2	2	2	1	1	1	1	0	0	0	0	0	0	3	1	1	0	0	0	71
77166627	1	2	3	2	0	1	1	1	1	1	0	1	0	1	0	1	1	0	1	1	28
9489941	2	2	3	1	0	1	1	0	0	0	1	0	0	0	2	1	1	1	0	0	36
14537562	2	2	3	1	0	3	1	0	0	0	1	0	1	0	2	1	1	2	1	1	25
16510864	2	2	2	2	1	3	1	0	1	0	1	1	0	0	3	1	1	0	1	1	36
20181525	2	2	2	1	0	3	1	0	0	0	1	0	0	0	2	1	1	0	0	0	58
27004520	2	2	4	2	0	1	1	0	0	1	1	0	1	0	1	1	1	0	0	1	6
27027710	1	2	5	1	0	3	1	0	0	1	0	0	1	0	2	1	1	3	0	0	31
31902496	1	2	3	2	1	1	1	0	0	1	1	0	0	0	2	1	1	1	1	1	32
33522419	1	2	5	2	1	3	1	0	1	1	1	0	0	0	2	1	1	0	1	1	10
33869302	1	2	3	1	0	1	1	0	1	0	1	0	0	0	2	1	1	0	1	1	9
53175846	1	2	3	1	1	1	1	0	0	1	1	0	0	0	2	1	1	0	0	0	66
53807554	1	2	5	2	0	1	1	0	0	1	1	0	1	1	2	1	1	2	0	0	47
54373131	1	2	4	1	1	1	0	0	1	0	1	0	0	0	3	1	1	1	0	0	33
54845599	2	2	5	2	0	3	1	0	0	1	0	0	1	0	0	1	1	2	1	1	10
59338524	1	2	5	1	1	1	1	0	1	0	1	0	0	1	2	1	1	2	0	0	28
72710154	2	2	5	1	1	1	1	0	1	0	1	0	0	0	2	1	1	0	1	1	7
73244029	2	2	5	1	0	1	1	0	0	1	1	0	0	1	2	1	1	0	1	1	36
73255083	2	2	5	2	1	1	0	0	0	0	1	0	1	0	2	1	1	0	1	1	23
73291511	2	2	5	2	1	1	1	0	1	0	1	1	1	1	2	1	1	0	1	1	3
73298531	2	2	1	2	1	3	0	0	0	0	1	0	0	0	2	1	1	3	1	1	32
73775867	1	2	5	1	0	1	0	0	1	1	1	0	0	0	3	1	1	0	0	0	16
77158685	2	2	3	1	0	1	0	0	1	1	1	1	1	0	1	1	1	0	1	1	1
77196526	2	2	5	2	1	3	1	0	0	1	0	0	0	1	0	1	1	2	0	0	27
26983329	2	2	5	1	1	1	1	0	1	0	1	0	0	1	2	1	1	0	0	0	42
59332453	2	2	3	2	0	3	1	0	0	0	1	0	0	0	2	1	1	2	0	1	9
14612643	2	0	3	2	1	1	0	1	1	1	0	0	1	1	0	1	1	3	0	0	47
53274516	2	0	1	0	1	1	0	1	1	1	1	0	0	0	2	1	1	0	0	0	60
62765028	2	0	1	2	0	1	0	1	0	1	0	0	0	0	0	1	1	1	1	1	8
63303246	2	0	3	2	1	1	1	1	0	1	1	0	1	0	2	1	1	2	1	1	1
72694341	2	0	3	2	1	1	1	1	0	0	1	0	0	0	2	1	1	2	1	1	6
73298191	0	0	0	1	0	3	1	1	1	1	1	0	0	0	3	1	1	2	0	0	31
76616223	0	0	3	2	0	3	1	1	0	1	1	0	1	0	2	1	1	0	0	0	60
4012941	2	0	3	2	0	1	0	0	0	1	0	0	1	1	2	1	1	2	1	1	15
8991881	0	0	5	1	0	1	1	0	0	0	0	0	0	0	2	1	1	2	1	1	25
9498708	1	0	2	0	1	3	1	0	0	0	1	0	0	0	2	1	1	2	1	1	30
26895941	0	0	3	1	1	1	0	0	0	1	1	0	0	0	2	1	1	2	0	0	66
31509081	1	0	5	1	1	3	1	0	1	0	1	0	1	1	2	1	1	0	1	1	44
31908701	2	0	2	1	1	3	1	0	0	0	1	0	0	0	2	1	1	3	0	0	42
31987860	1	0	3	1	0	1	1	0	0	0	1	0	0	0	2	1	1	1	0	0	43
62718881	1	0	3	2	0	3	1	0	1	1	1	0	0	0	2	1	1	2	1	1	19
62721204	0	0	2	1	0	1	1	0	0	0	1	0	0	1	2	1	1	2	0	0	53
62736674	1	0	4	1	1	3	1	0	0	1	1	0	1	1	2	1	0	2	1	1	7
63282112	1	0	3	1	0	1	1	0	0	1	1	0	1	0	2	1	1	2	1	1	14
22566644	2	0	5	2	1	1	0	0	0	1	1	0	0	1	0	1	1	1	1	1	1
53245768	2	1	3	2	0	1	1	1	1	1	0	0	0	0	1	1	1	0	1	1	54
73313135	1	1	4	2	1	1	1	1	0	1	0	0	0	1	1	1	1	0	0	0	33
16506354	2	1	5	1	0	3	1	0	0	0	1	0	0	0	2	1	1	2	1	1	2
54303788	1	1	3	1	0	1	1	0	0	1	0	0	1	0	1	1	1	0	1	1	28
3991824	1	2	1	1	1	1	0	1	0	0	0	0	0	1	2	1	1	0	1	1	74
4538355	1	2	3	1	1	1	1	1	1	1	1	0	0	0	2	1	1	0	0	0	35
4548768	1	2	3	2	1	1	1	1	0	1	1	0	1	0	2	1	1	2	0	0	25
4563822	2	2	3	2	0	1	1	1	0	0	1	0	0	0	2	1	1	2	0	0	29
4579082	2	2	5	1	1	1	1	1	0	0	1	0	0	0	2	1	1	0	0	0	23
8995425	2	2	5	2	0	1	1	1	0	0	0	0	0	1	0	1	1	0	1	1	13
15071276	1	2	0	1	1	1	1	1	0	1	1	0	1	0	2	1	1	0	1	1	22
20637710	0	2	3	2	1	1	1	1	1	1	0	0	0	0	1	1	1	0	0	0	24
26453589	1	2	5	1	1	1	0	1	1	1	1	0	0	1	2	1	1	0	0	0	76
27448815	2	2	1	1	0	1	0	1	1	1	0	0	0	0	2	1	1	0	0	0	25
31911173	2	2	5	2	1	1	1	1	1	1	1	0	0	0	3	1	1	2	1	1	8
33924514	2	2	3	2	1	1	1	1	1	1	0	0	1	0	0	1	1	3	0	0	26
39950171	0	2	0	2	0	1	1	1	1	1	0	0	0	0	3	1	0	0	0	0	50
52686036	2	2	3	2	1	1	0	1	0	1	0	0	0	1	0	1	1	1	1	1	13
52738816	1	2	4	2	0	1	1	1	0	1	1	0	0	0	2	1	1	0	0	0	68
53200811	0	2	1	2	1	1	1	1	1	1	0	0	0	0	3	1	1	0	1	1	46
53268585	1	2	5	2	0	1	1	1	1	1	0	0	0	0	1	1	1	0	0	0	65
53310114	0	2	5	2	1	1	1	1	0	1	0	0	0	0	0	1	1	0	0	0	53
54362872	2	2	3	2	0	1	1	1	1	1	1	0	0	0	2	1	1	2	0	0	41
54869966	2	2	5	2	0	1	1	1	1	0	1	0	0	0	2	1	1	3	1	1	24
58846547	1	2	5	1	1	3	1	1	1	0	1	0	0	0	2	1	1	3	0	0	80
59269663	2	2	5	1	0	1	1	1	0	0	1	0	0	0	2	1	1	1	0	0	59
59308019	1	2	4	2	1	1	1	1	1	1	0	0	0	0	2	1	1	0	1	1	26
62731987	1	2	5	2	1	3	1	1	1	1	0	0	1	0	2	1	1	1	0	0	48
72222474	2	2	4	2	1	1	1	1	1	1	0	0	0	0	3	1	1	3	0	0	78
72735248	1	2	5	1	0	1	0	1	0	1	1	0	0	0	3	1	1	0	0	0	55
73183281	1	2	1	2	1	1	1	1	1	1	1	0	0	0	3	1	1	0	0	0	46
73203384	0	2	1	2	1	1	0	1	0	1	1	0	0	0	3	1	1	2	0	0	45
73273584	1	2	3	2	0	1	1	1	0	1	0	0	0	0	0	1	1	0	1	1	24
76522153	2	2	3	1	0	1	1	1	1	1	1	0	0	0	3	1	1	0	0	0	82
76576117	1	2	5	2	0	1	0	1	1	0	1	0	0	0	2	1	1	3	1	1	17
77079788	2	2	3	2	1	1	1	1	0	0	1	0	0	1	2	1	1	0	0	0	48
9469506	2	2	5	2	0	2	1	0	0	1	0	0	1	0	0	1	1	2	1	1	36
9511674	2	2	3	0	0	1	1	0	0	0	1	0	0	0	2	1	1	1	0	0	32
14615684	2	2	2	1	0	1	0	0	1	0	1	0	0	0	2	1	1	3	1	1	14
15050238	2	2	3	2	1	1	1	0	0	1	0	0	0	1	1	1	1	0	0	0	32
15103699	1	2	3	2	0	1	1	0	1	0	1	1	0	0	2	1	1	0	0	0	18
20117900	0	2	0	2	0	3	1	0	0	1	1	0	0	0	3	1	1	1	0	0	75
20635186	2	2	3	1	0	1	0	0	0	0	1	0	0	0	2	1	1	0	0	0	25
26994103	1	2	4	1	0	1	0	0	1	1	1	0	0	1	2	1	1	0	0	0	40
29363214	2	2	3	2	1	1	1	0	1	1	1	0	0	0	3	1	1	0	0	0	66
29439116	1	2	3	1	1	1	1	0	0	1	0	0	0	1	3	1	1	0	0	0	17
29443366	1	2	3	2	0	1	1	0	1	1	1	0	0	0	2	1	1	0	0	0	20
31932670	1	2	1	2	0	1	1	0	1	1	1	0	1	0	2	1	1	0	0	0	33
31953715	1	2	2	1	1	1	1	0	1	1	1	0	1	1	2	1	1	1	1	1	2
33892455	2	2	5	1	1	1	1	0	0	1	0	0	0	1	2	1	1	2	1	1	6
40573592	0	2	4	2	1	3	1	0	0	1	0	0	0	1	2	1	1	2	0	0	12
52689852	1	2	3	1	0	3	0	0	1	1	1	0	0	0	2	1	1	2	1	1	27
53214052	1	2	3	2	0	1	1	0	0	1	1	0	1	0	1	1	1	1	1	1	32
53274906	2	2	5	1	0	1	1	0	0	1	1	0	0	0	2	1	1	0	0	0	60
53842470	1	2	3	2	1	1	1	0	0	0	0	1	0	0	3	1	1	1	1	1	4
54406034	2	2	3	1	0	1	1	0	0	0	0	0	0	1	2	1	1	3	1	1	22
54818000	1	2	4	1	1	1	1	0	0	1	1	0	0	0	2	1	1	3	0	0	34
55425744	2	2	2	2	0	3	0	0	0	1	1	0	0	1	2	1	1	1	1	1	5
55495161	2	2	5	1	0	1	1	0	1	0	1	0	0	1	2	1	1	0	0	0	35
55514476	0	2	3	2	1	3	1	0	0	1	1	0	0	0	2	1	1	0	0	0	12
56063872	2	2	3	0	1	1	1	0	0	0	1	0	0	0	2	1	1	0	0	0	14
59363315	2	2	5	2	1	1	1	0	1	0	0	1	0	0	3	1	1	1	1	1	2
63296662	2	2	1	2	1	1	0	0	0	0	0	1	0	1	2	1	1	0	1	1	1
63332204	1	2	3	1	0	1	1	0	0	1	0	0	1	0	2	1	1	0	0	0	17
72672847	1	2	2	1	1	1	1	0	0	0	1	0	0	0	2	1	1	0	0	1	63
73225162	1	2	5	1	0	1	1	0	0	0	1	0	1	1	2	1	1	2	1	1	13
77074020	1	2	3	1	0	1	1	0	0	0	1	0	0	0	2	1	0	0	0	0	32
77080229	2	2	2	2	1	1	0	0	0	1	0	1	0	0	3	1	1	0	0	0	21
77639200	1	2	4	2	0	1	1	0	0	1	0	0	1	0	3	1	1	1	0	0	21
14588287	2	2	3	1	1	1	0	0	1	0	1	0	0	0	2	1	1	2	1	1	2
27457755	2	2	3	1	1	1	0	0	0	0	1	0	0	0	2	1	1	2	0	1	23
53734675	2	2	1	1	1	1	1	0	0	1	0	1	0	1	0	1	1	0	1	1	3
31479404	2	0	1	2	0	1	0	1	0	1	1	0	0	0	2	1	1	3	0	0	48
54954760	2	0	3	1	0	1	1	1	0	1	0	0	1	0	0	1	1	1	1	1	11
4607013	1	0	1	2	1	1	0	0	0	0	0	0	1	0	1	1	1	2	0	0	15
63279908	1	0	5	2	0	3	1	0	0	1	1	0	1	0	3	1	1	3	0	0	33
77184117	1	0	3	2	0	3	1	0	0	1	1	0	0	0	0	1	1	2	1	1	7
77190894	2	0	3	2	0	1	1	0	0	1	0	0	1	1	3	1	1	3	1	1	7
4612036	1	1	5	2	1	1	1	1	0	1	1	0	0	0	3	1	1	0	0	0	5
14553668	2	2	4	1	0	1	1	1	1	0	1	0	0	1	2	1	1	0	1	1	53
16563639	1	2	4	2	0	1	1	1	0	1	0	0	1	0	3	1	1	0	0	0	17
20193585	2	2	3	2	1	1	1	1	1	1	1	0	0	0	1	1	1	0	1	1	45
20205647	2	2	3	2	0	1	1	1	0	1	0	0	0	0	1	1	1	0	0	0	50
22516264	1	2	3	2	1	1	1	1	1	1	1	0	0	0	2	1	1	0	1	1	11
27031451	1	2	5	2	1	1	1	1	1	1	0	0	0	0	3	1	1	1	0	0	30
27474661	1	2	2	2	0	1	0	1	0	1	1	0	0	0	0	1	1	0	0	0	20
29409686	1	2	3	2	0	1	1	1	0	1	1	0	0	0	3	1	1	0	0	0	35
31945837	1	2	5	1	1	1	1	1	1	0	1	0	0	0	2	1	1	0	0	0	20
33944759	1	2	5	2	0	2	1	1	1	1	0	0	0	1	1	1	1	1	0	0	12
39421017	0	2	5	2	1	1	1	1	0	1	0	0	1	0	2	1	1	0	0	0	70
54277885	2	2	1	2	0	1	1	1	1	1	0	0	0	1	2	1	1	0	1	1	37
54335883	2	2	3	2	1	1	1	1	0	1	0	0	0	1	0	1	1	3	1	1	10
54346714	2	2	3	2	1	1	1	1	0	1	0	0	1	0	3	1	1	0	0	0	37
54835409	2	2	4	2	1	1	1	1	0	1	1	0	0	0	1	1	1	0	0	0	27
54939426	1	2	1	1	1	1	1	1	1	1	1	0	0	0	3	1	1	1	0	0	23
62759983	1	2	3	2	0	3	1	1	0	1	0	0	0	1	3	1	0	2	1	1	28
63303803	1	2	3	2	0	1	0	1	0	1	0	0	1	1	0	1	1	0	1	1	15
76605435	1	2	1	1	0	1	1	1	1	1	1	0	0	0	0	1	1	0	1	1	23
9007582	1	2	3	0	1	3	1	0	0	0	1	0	1	1	2	1	1	1	1	1	15
14503431	1	2	3	1	1	1	1	0	1	0	1	0	0	0	2	1	1	0	0	1	18
15051814	1	2	3	2	0	1	0	0	0	1	0	0	1	0	0	1	1	2	0	0	32
27455125	1	2	3	2	1	1	1	0	0	1	1	0	0	0	3	1	1	0	0	0	23
31942455	1	2	3	2	1	3	1	0	1	1	1	0	0	1	2	1	1	0	1	1	8
33931752	1	2	5	0	1	1	1	0	1	1	1	0	0	0	2	1	1	1	0	0	21
39908645	1	2	5	1	1	3	1	0	1	1	1	0	0	1	3	1	1	2	1	1	36
52659948	2	2	5	2	0	1	1	0	1	0	1	1	0	0	1	1	1	0	1	1	5
52666001	1	2	0	2	1	1	1	0	0	1	0	0	0	0	3	1	1	0	0	0	64
52706412	1	2	3	1	1	1	1	0	1	1	0	0	1	0	1	1	1	2	1	1	47
53718569	1	2	5	2	1	3	1	0	0	0	0	0	1	0	3	1	1	0	1	1	11
54290975	1	2	4	2	1	3	1	0	0	1	0	0	0	0	0	1	1	3	1	1	40
54297136	2	2	0	1	0	1	0	0	0	0	1	0	0	0	0	1	1	3	0	1	4
54319519	1	2	3	1	1	1	0	0	1	0	1	0	1	0	2	1	1	0	0	0	39
54353758	2	2	3	1	0	1	0	0	1	0	1	0	0	0	3	1	1	2	1	1	7
54822723	1	2	5	1	1	1	1	0	1	1	1	1	0	1	0	1	1	1	1	1	6
54902809	2	2	5	1	0	1	1	0	0	0	0	0	0	0	2	1	1	2	0	0	25
59302098	2	2	5	0	0	1	1	0	1	0	1	0	0	0	2	1	1	2	0	0	39
59344716	0	2	5	2	1	3	0	0	0	1	1	0	1	0	3	1	1	2	0	0	26
73179007	2	2	5	2	1	3	1	0	0	1	0	0	0	0	2	1	1	0	0	0	46
73210516	2	2	1	2	1	1	0	0	0	0	0	0	0	1	2	1	1	0	0	0	42
73258841	1	2	3	1	0	1	0	0	1	0	1	0	0	0	2	1	1	0	0	0	54
73742823	2	2	5	1	0	1	1	0	1	1	1	0	0	0	2	1	1	2	0	0	22
77071095	1	2	2	1	0	3	0	0	0	1	1	0	1	0	2	1	1	1	1	1	40
14514836	1	0	5	2	1	1	0	1	1	1	0	0	1	0	2	1	1	2	1	1	16
31907127	1	0	3	2	0	1	0	1	0	1	1	0	0	0	2	1	1	1	1	1	21
31925094	1	0	3	1	0	1	1	1	1	1	1	0	0	0	2	1	1	2	1	1	15
62649171	1	0	5	1	0	1	1	1	0	0	0	0	0	0	2	1	1	0	0	0	72
72674529	2	0	4	2	1	1	1	1	1	0	0	0	0	1	2	1	1	1	1	1	50
14636721	1	0	4	2	0	1	1	0	1	0	1	0	0	0	2	1	1	1	0	0	39
15105849	2	0	3	2	0	1	0	0	1	1	1	0	1	0	0	1	1	1	0	0	17
27457375	1	0	4	2	0	1	1	0	0	1	1	0	0	0	2	1	1	0	0	0	22
[truncated: 3,476 more rows]
