# Supplementary material for: A Novel Nomogram Model to Identify Candidates and Predict the Possibility of Benefit From Primary Tumor Resection Among Female Patients With Metastatic Infiltrating Duct Carcinoma of the Breast: A Large Cohort Study
Source: Front Oncol. 2022 Feb 14;12:798016. doi: 10.3389/fonc.2022.798016 (PMC8883058; doi:10.3389/fonc.2022.798016)
Supplement: Supplementary Table 5 — The data of stage IV BIDC patients in the surgery and non-surgery groups after PSM. [file Table_5.xlsx]

## Sheet: Sheet1
Patient Id	Age	Race	Primary_site	Grade	Laterality	T_stage	N_stage	Surgery	Radiotherapy	Chemotherapy	Bone	Brain	Liver	Lung	Subtype	Tumor_size	Insurance	Marriage	CSS Status	OS Status	futime
33515930	1	2	5	2	1	2	0	1	0	0	0	0	1	0	2	2	1	0	1	1	48
8973456	1	2	5	2	1	3	1	0	0	0	1	0	0	0	2	2	1	0	1	1	1
20610596	2	2	5	2	1	3	1	1	0	1	0	0	0	1	1	2	1	1	1	1	25
9552188	2	2	3	2	1	1	0	0	0	1	0	0	0	1	0	1	1	1	1	1	10
54929833	1	2	0	1	1	3	1	1	1	1	1	0	0	1	2	2	1	0	0	0	22
14531552	2	2	5	2	0	3	0	0	0	1	0	0	0	0	2	2	1	1	1	1	4
4137179	1	1	5	2	0	1	1	1	0	1	0	0	0	0	2	1	1	0	1	1	5
14609160	1	2	2	2	1	3	1	0	1	1	1	0	0	0	3	2	1	1	1	1	4
59343341	1	2	3	2	0	1	0	1	0	1	0	0	1	1	1	1	1	0	0	0	28
15086266	2	2	3	2	1	1	0	0	0	0	0	0	0	1	1	1	1	0	1	1	1
39949328	2	2	5	2	1	2	1	1	0	1	0	0	0	1	0	2	1	1	0	0	52
16519864	1	1	3	2	0	2	1	0	0	1	0	0	1	0	2	2	1	0	1	1	5
20115084	1	2	5	1	0	3	1	1	1	1	1	1	0	0	3	0	1	0	0	0	79
16529097	2	1	5	1	0	1	0	0	0	0	0	0	1	0	2	1	1	2	1	1	1
76641146	2	2	5	2	1	1	1	1	1	0	1	0	0	0	2	1	1	1	1	1	26
31512728	1	0	3	2	0	1	1	0	0	1	0	0	1	0	0	1	1	0	1	1	2
62767073	1	2	3	2	0	2	1	1	0	1	1	0	0	0	0	2	1	0	1	1	17
54867953	1	2	5	1	1	3	1	0	0	1	0	0	0	0	2	2	1	0	1	1	5
73202556	2	2	1	2	1	1	1	1	1	0	1	0	0	0	2	1	1	0	1	1	29
59685695	1	2	5	1	1	3	1	0	1	1	0	0	0	1	2	2	1	1	1	1	1
54830284	2	2	5	2	1	2	1	1	0	1	0	0	1	0	2	2	1	0	0	0	38
73846957	1	0	1	2	1	1	1	0	0	1	0	0	0	1	3	1	1	2	1	1	8
54930522	0	2	5	2	0	1	1	1	0	0	1	0	0	0	2	1	1	0	0	0	22
77105079	1	0	4	2	0	2	1	0	0	0	0	0	1	0	3	2	1	0	1	1	8
9020004	2	2	0	2	1	1	1	1	0	1	1	0	1	0	2	1	1	0	1	1	22
77133524	1	0	3	2	0	2	1	0	0	1	1	0	0	0	0	2	0	1	1	1	4
39893770	1	2	4	2	1	1	1	1	0	0	1	0	0	0	2	1	1	0	1	1	17
77639338	2	0	3	1	1	3	1	0	1	0	1	0	0	0	2	0	1	0	1	1	2
72192755	1	2	5	1	0	1	0	1	0	1	1	0	0	0	2	1	1	0	1	1	67
2918604	1	2	5	1	0	1	0	0	0	1	1	0	0	0	2	1	1	0	1	1	39
39439830	1	2	5	1	1	0	1	1	0	1	0	0	0	0	1	0	1	2	0	0	51
3984636	0	2	2	2	1	1	1	0	0	1	0	0	1	0	1	1	1	0	1	1	31
14587773	2	2	4	2	0	3	1	1	0	0	0	0	0	1	0	1	1	2	1	1	3
3995154	0	2	3	1	1	2	1	0	0	0	1	0	0	0	2	2	1	0	0	0	78
77179314	1	2	3	1	0	1	1	1	0	0	1	0	0	0	2	1	1	0	0	0	21
4000505	2	1	0	1	1	2	1	0	0	0	1	0	0	0	2	2	1	0	1	1	23
54346305	1	2	5	1	1	0	1	1	0	1	0	0	1	0	2	0	1	0	1	1	9
4004390	0	1	3	0	1	2	1	0	1	0	1	0	0	0	2	2	1	0	0	0	77
52760851	2	2	4	2	0	1	0	1	1	1	1	0	0	0	2	1	1	1	1	1	38
4016553	2	2	5	2	0	1	1	0	0	1	0	0	0	0	2	1	1	3	0	0	41
15107965	0	1	5	1	0	3	1	1	1	1	1	0	0	0	2	2	1	0	0	0	18
4018253	1	2	0	2	1	1	1	0	1	1	1	0	1	0	3	1	1	1	1	1	15
59220951	2	0	1	2	0	1	0	1	0	1	1	0	0	1	0	1	1	1	1	1	11
4020475	2	2	1	2	0	1	0	0	0	1	0	0	1	1	2	1	1	2	0	1	33
58846547	1	2	5	1	1	3	1	1	1	0	1	0	0	0	2	1	1	3	0	0	80
4023034	1	2	3	1	1	3	1	0	0	1	0	0	0	1	2	2	1	2	0	0	18
73239717	1	0	5	2	0	3	1	1	1	0	1	1	0	1	2	1	1	2	1	1	6
4027709	1	2	5	1	1	3	1	0	1	0	1	1	1	0	2	2	1	0	1	1	23
16576455	1	1	0	1	0	3	1	1	1	1	1	0	0	0	2	2	1	0	0	0	15
4034335	2	2	4	2	1	3	1	0	1	1	1	0	0	0	2	1	1	0	1	1	6
39421017	0	2	5	2	1	1	1	1	0	1	0	0	1	0	2	1	1	0	0	0	70
4040461	1	0	5	1	0	3	1	0	1	1	1	0	0	0	0	1	1	2	1	1	14
29413056	1	2	5	1	0	2	1	1	0	0	1	0	0	0	2	2	1	3	0	1	30
4040901	2	2	5	1	0	0	1	0	0	0	1	0	0	0	2	0	1	3	1	1	10
72731236	2	2	1	1	0	1	1	1	0	1	0	0	1	0	0	1	1	0	1	1	32
4041349	2	1	1	1	1	0	1	0	1	0	1	0	0	0	2	0	1	3	1	1	26
33924536	2	2	5	2	1	3	1	1	0	0	1	0	0	1	2	2	1	0	1	1	24
4046894	2	2	4	0	1	3	1	0	0	0	0	0	0	1	2	2	1	2	1	1	16
27449875	2	2	1	2	1	3	1	1	1	1	0	0	0	0	0	2	1	0	0	0	24
4050168	0	0	3	2	1	1	1	0	1	1	0	0	0	0	2	1	1	2	1	1	53
14498633	1	2	1	2	0	1	0	1	0	1	0	0	1	0	0	1	1	0	0	0	80
4051165	0	2	5	2	1	3	1	0	1	1	1	0	1	0	2	1	1	0	1	1	20
54282608	0	2	4	1	0	2	1	1	0	0	1	0	0	1	2	2	1	2	0	0	44
4056728	2	2	3	1	0	0	1	0	0	0	1	0	0	1	3	0	1	0	1	1	28
15057790	1	2	0	0	1	3	1	1	0	0	0	0	1	1	2	1	1	0	0	0	27
4070336	2	2	3	1	0	0	0	0	0	1	1	0	1	1	2	0	1	0	1	1	39
39998102	1	2	2	1	0	0	0	1	1	1	0	0	1	0	3	0	0	0	0	0	40
4077090	2	1	5	1	0	1	1	0	1	0	1	0	0	0	2	1	1	2	0	0	53
54351613	1	2	3	2	1	3	1	1	0	1	1	0	0	0	2	2	1	0	0	0	37
4087580	0	1	3	2	1	1	0	0	0	1	0	0	1	0	3	1	1	0	0	0	56
54856340	2	2	3	1	1	2	0	1	0	1	0	0	1	1	2	2	1	2	1	1	38
4089735	1	0	5	2	0	3	1	0	1	0	1	0	1	1	2	1	1	2	1	1	5
73800694	1	2	3	2	1	1	1	1	0	0	0	0	0	1	0	1	1	1	0	0	16
4094921	0	2	5	2	0	3	1	0	0	1	1	0	0	0	2	2	1	0	0	0	49
72654686	2	2	5	2	0	3	1	1	1	0	0	0	0	1	2	2	1	3	1	1	30
4096205	1	1	5	1	1	3	0	0	1	1	0	0	0	1	1	2	1	2	0	0	52
39394068	2	1	3	2	0	2	1	1	0	1	0	0	0	0	1	2	1	0	0	0	59
4101364	1	2	3	1	1	1	1	0	1	1	1	0	0	0	0	1	1	2	1	1	9
33894546	0	2	2	2	1	2	1	1	0	1	1	0	0	0	3	2	1	0	0	0	39
4103222	2	2	4	1	0	3	1	0	0	1	0	0	0	0	3	2	1	0	0	1	26
53834483	2	0	3	1	0	0	0	1	1	0	1	0	0	0	1	0	1	0	1	1	1
4115351	0	1	5	2	1	3	1	0	0	1	1	0	0	0	2	2	1	0	1	1	32
58889800	2	2	5	2	0	0	1	1	0	1	1	0	0	0	3	0	1	0	1	1	33
4115640	2	2	5	2	0	0	1	0	0	1	1	0	0	0	3	0	1	0	1	1	21
52663277	1	2	0	2	0	1	1	1	0	0	1	0	0	0	2	1	1	3	1	1	51
4121113	1	1	1	2	0	1	1	0	0	1	1	0	0	0	3	1	0	0	0	0	41
14591734	0	2	3	2	0	1	0	1	0	1	1	0	0	0	3	1	1	0	0	0	55
4121842	2	2	0	1	1	1	1	0	0	1	1	0	0	0	2	1	1	2	0	0	42
20635286	2	2	5	1	1	3	1	1	1	0	1	0	0	0	2	2	1	0	0	0	25
4131830	2	2	5	1	1	3	1	0	1	0	1	0	0	0	2	2	1	0	1	1	32
33863409	1	2	3	1	1	1	0	1	0	1	1	0	0	0	2	1	1	0	0	0	67
4132169	1	2	4	1	0	1	1	0	1	1	1	1	0	0	3	1	1	0	0	0	38
29012975	2	2	5	1	1	1	0	1	0	1	0	0	0	1	3	1	1	0	0	0	71
4533687	1	1	3	2	1	1	1	0	0	1	0	1	0	0	3	1	1	3	0	0	38
52697463	2	2	5	1	0	3	1	1	1	1	1	1	0	0	1	2	1	0	1	1	11
4535671	1	2	5	1	1	0	1	0	0	0	1	0	0	0	2	0	1	0	0	0	37
59316544	1	2	5	2	1	3	1	1	0	1	1	0	1	1	1	0	1	0	1	1	20
4538747	2	1	5	1	0	1	1	0	0	1	1	0	1	1	3	1	1	0	0	0	35
54258981	1	2	5	2	0	3	1	1	0	1	1	0	0	0	2	2	1	0	0	0	44
4540694	0	1	3	1	0	0	0	0	1	1	1	0	1	0	3	0	1	0	1	1	6
25277229	2	2	5	1	0	2	0	1	0	0	1	0	0	0	2	2	1	0	0	0	57
4554660	1	2	1	1	0	2	1	0	0	0	1	0	1	0	2	2	1	0	1	1	6
26933933	1	0	5	2	0	3	1	1	0	1	0	0	1	0	2	2	1	2	1	1	10
4560108	1	2	4	1	1	2	1	0	1	0	1	0	0	0	2	0	1	0	0	0	26
14563070	2	2	3	1	1	0	0	1	1	0	1	0	0	0	2	0	1	3	0	0	71
4568480	1	2	5	1	0	2	1	0	0	1	1	0	0	0	2	2	1	0	0	0	25
29357930	0	2	1	2	0	1	0	1	0	1	0	0	0	1	0	1	1	2	1	1	11
4569705	2	0	5	2	1	0	0	0	1	0	1	0	0	0	2	0	1	0	0	0	26
62755450	1	2	5	2	0	2	1	1	0	1	1	0	1	0	2	2	1	0	0	0	47
4569825	0	2	5	2	1	2	1	0	0	1	1	0	1	0	3	2	1	0	0	0	25
53183182	1	2	4	2	1	1	1	1	0	0	1	0	1	1	2	1	1	0	1	1	46
4577548	2	0	1	1	1	2	0	0	0	0	0	0	1	1	2	2	1	0	1	1	4
54840627	2	2	4	1	1	1	1	1	0	0	1	0	0	0	2	1	1	0	0	0	25
4578139	1	0	5	1	1	2	0	0	0	1	1	0	0	0	2	2	1	2	1	1	17
53763053	0	2	5	1	0	3	1	1	1	1	1	0	0	0	2	2	1	0	0	0	51
4584191	1	1	0	2	0	1	1	0	1	0	1	0	0	0	3	1	1	1	0	0	21
20065555	1	2	4	2	0	1	1	1	1	1	0	1	0	0	1	1	1	0	0	0	33
4585256	1	1	5	1	0	2	1	0	1	1	1	0	0	0	2	2	1	0	1	1	2
53867968	1	2	0	1	1	3	1	1	1	1	1	0	0	1	2	2	0	0	1	1	25
4586215	1	2	1	1	1	1	1	0	0	0	0	0	0	1	2	1	1	0	0	0	21
77641158	1	2	4	2	1	3	1	1	0	1	1	0	1	0	2	2	1	3	1	1	7
4598329	2	1	0	1	1	1	1	0	0	0	1	0	0	0	2	1	1	3	0	0	18
3984931	2	2	5	2	0	3	1	1	1	0	1	0	0	0	2	2	1	0	1	1	10
4606948	1	2	5	1	0	3	1	0	1	1	1	0	0	0	3	1	1	0	0	0	25
72694341	2	0	3	2	1	1	1	1	0	0	1	0	0	0	2	1	1	2	1	1	6
4607013	1	0	1	2	1	1	0	0	0	0	0	0	1	0	1	1	1	2	0	0	15
73195914	1	0	3	2	0	1	1	1	0	1	1	0	0	0	3	1	1	2	1	1	25
4607046	1	1	5	1	1	3	0	0	1	1	1	0	0	0	3	2	1	2	0	0	18
20627520	1	2	3	2	0	1	1	1	0	1	0	0	1	0	3	1	1	0	0	0	25
4616737	0	2	3	1	1	1	1	0	1	0	1	0	0	0	2	1	1	2	0	0	12
55441181	2	2	5	1	0	1	1	1	1	1	1	0	0	0	2	1	1	2	0	0	14
4619455	0	2	3	2	1	0	1	0	1	1	1	0	1	0	2	0	1	2	0	0	13
62639531	2	2	3	1	1	1	1	1	1	1	1	1	0	0	2	1	1	2	1	1	15
8962835	1	2	0	1	1	1	1	0	0	0	1	0	0	0	2	1	1	0	1	1	59
73738724	2	2	3	0	0	3	1	1	0	1	0	0	0	1	3	2	1	2	0	0	3
8968176	2	2	1	2	0	3	1	0	0	0	1	0	0	0	2	1	1	1	1	1	31
52739539	0	2	1	2	0	1	0	1	0	1	0	0	1	0	0	1	1	0	1	1	14
8971918	2	2	1	0	0	1	1	0	0	1	0	0	0	0	2	1	1	0	0	0	72
53302313	2	1	5	1	1	3	1	1	1	0	1	0	0	1	2	2	1	2	1	1	40
8977517	1	2	3	1	0	3	1	0	0	0	0	0	0	1	2	2	1	0	1	1	46
14623924	2	2	5	2	1	2	1	1	0	0	0	0	1	0	2	2	1	0	0	0	40
8985582	2	2	5	2	0	2	0	0	1	0	1	0	1	0	0	2	1	0	1	1	1
54941570	1	2	5	1	0	1	1	1	0	1	1	0	0	0	2	1	1	0	0	0	22
8990555	1	2	5	1	0	1	1	0	0	1	1	0	0	0	2	1	1	0	0	0	83
53858078	0	1	5	1	0	0	1	1	0	1	0	0	1	0	2	0	1	2	0	0	41
8991881	0	0	5	1	0	1	1	0	0	0	0	0	0	0	2	1	1	2	1	1	25
53710379	1	2	3	0	1	1	1	1	0	0	1	0	0	0	2	1	1	2	0	0	54
8994237	2	2	3	1	1	1	0	0	0	0	1	0	0	0	2	1	1	0	1	1	56
59292715	0	2	4	2	0	1	0	1	0	1	1	0	0	0	3	1	1	1	0	0	58
9002619	2	2	5	2	0	3	1	0	1	0	1	0	0	1	2	2	1	0	1	1	3
4010427	2	1	1	1	0	1	1	1	1	0	1	0	0	0	2	1	1	0	0	0	77
9002993	1	2	3	2	1	1	1	0	0	1	0	0	1	0	3	1	1	0	0	0	66
26936613	1	2	5	0	1	1	1	1	0	0	0	0	0	0	2	1	1	2	0	0	55
9005888	2	2	5	2	1	3	1	0	0	1	0	0	0	1	3	0	1	0	0	0	66
54933410	2	2	5	2	0	3	1	1	0	0	1	0	0	1	2	2	1	0	1	1	9
9007431	1	2	5	1	1	2	1	0	0	1	1	0	1	1	0	2	1	1	1	1	1
26954512	2	2	5	2	0	2	1	1	0	1	0	0	0	1	1	2	1	3	0	0	50
9014736	2	2	3	2	1	1	0	0	1	0	1	0	0	0	2	1	1	2	1	1	14
39886307	2	1	5	2	1	2	1	1	1	1	1	0	0	1	2	2	1	2	1	1	42
9015368	2	2	3	2	1	0	1	0	0	1	1	0	0	0	0	0	1	0	1	1	14
52700512	0	2	5	1	1	1	1	1	0	1	1	0	0	1	1	1	1	0	0	0	63
9023922	2	2	5	2	1	2	1	0	1	1	1	1	0	1	0	2	1	0	1	1	6
73253916	2	2	5	0	0	0	1	1	1	0	1	0	0	0	2	0	1	1	0	0	35
9024619	2	2	3	1	0	0	1	0	0	1	0	0	0	1	2	0	1	3	0	1	15
77634111	2	0	3	2	0	3	1	1	0	0	1	0	0	0	2	2	1	3	1	1	13
9027493	1	2	3	1	0	1	1	0	0	1	1	0	0	1	2	1	1	2	0	0	67
76634686	2	0	1	1	0	3	1	1	0	1	1	0	0	0	3	2	1	0	1	1	58
9037792	2	2	4	1	0	0	0	0	0	1	0	0	1	0	3	0	1	0	0	0	58
54834749	1	2	5	2	0	3	1	1	0	0	0	0	1	0	0	2	1	0	1	1	1
9039714	2	0	5	2	0	2	1	0	0	0	0	0	1	0	0	2	1	2	1	1	1
22480402	1	2	4	0	1	0	1	1	1	0	1	0	0	0	2	0	1	0	0	0	63
9041645	1	2	3	2	1	2	1	0	1	1	1	1	0	0	1	2	1	0	0	0	48
4133441	1	2	3	2	0	0	1	1	0	0	1	0	0	0	3	0	1	0	0	0	38
9042501	1	2	5	2	1	3	1	0	0	1	1	0	0	0	2	1	1	2	1	1	21
76554906	2	2	0	0	1	3	1	1	1	0	1	0	0	0	2	1	1	3	0	1	66
9043737	2	1	5	2	1	3	1	0	0	0	0	0	0	0	3	0	1	3	1	1	53
14601930	0	0	3	1	1	1	1	1	1	1	1	0	0	0	1	1	0	1	0	0	49
9046972	2	2	5	2	0	3	1	0	1	0	0	0	0	1	2	2	1	2	1	1	50
40495681	1	2	3	1	0	1	1	1	0	1	0	0	1	0	3	1	1	0	0	0	24
9052442	1	2	3	1	0	1	1	0	0	1	0	0	1	0	3	1	1	0	1	1	18
77067563	1	2	5	2	0	0	0	1	1	1	0	0	0	1	1	0	1	0	0	0	28
9054589	1	2	3	1	1	1	1	0	1	1	1	0	0	0	0	1	1	0	1	1	13
54832817	0	2	5	2	0	3	1	1	1	1	1	0	1	0	3	2	1	2	1	1	15
9055316	2	2	5	2	0	0	1	0	0	1	0	0	0	1	1	0	1	3	1	1	9
76653281	2	2	3	2	0	2	1	1	1	1	1	0	0	0	3	0	1	2	0	0	58
9061067	2	2	4	2	1	0	1	0	1	0	1	0	0	0	2	0	1	1	1	1	47
53153990	1	2	3	2	0	1	1	1	1	0	1	1	0	0	2	1	1	2	1	1	9
9061076	1	1	0	1	0	1	1	0	0	0	1	0	0	0	2	1	1	2	1	1	29
4081864	2	2	5	1	1	1	0	1	0	0	1	0	0	0	2	1	1	0	0	0	55
9064453	1	1	5	1	0	3	1	0	0	0	1	0	0	0	2	1	1	0	0	0	1
53284172	2	2	5	0	1	1	1	1	0	0	0	0	0	0	2	1	1	3	0	0	60
9070178	2	2	0	1	0	1	1	0	0	0	1	0	0	0	0	1	1	1	1	1	8
62768202	1	2	5	2	1	3	1	1	1	1	1	0	0	0	2	2	1	0	1	1	17
9457145	1	2	3	2	1	1	0	0	1	1	1	0	0	0	1	1	1	0	1	1	42
14530928	2	2	0	1	1	3	1	1	0	0	0	0	0	0	3	0	1	0	1	1	8
9460607	2	2	5	1	1	1	1	0	1	0	1	0	0	1	2	1	1	3	0	0	40
54825746	0	1	3	2	0	1	1	1	1	1	1	0	1	0	3	1	1	0	0	0	33
9463084	2	2	5	2	0	3	1	0	0	1	0	0	0	0	2	2	1	0	0	0	43
59312152	1	2	5	1	1	1	1	1	0	0	0	0	0	0	2	1	1	0	1	1	14
9463969	1	2	3	0	1	0	1	0	1	0	1	0	0	0	2	0	1	0	0	0	40
29001620	2	2	5	2	0	3	1	1	0	0	1	0	0	0	3	2	1	1	0	1	7
9465660	2	2	5	2	0	3	1	0	0	0	1	0	0	0	3	2	1	1	0	0	44
14490072	1	2	2	1	1	3	1	1	1	1	1	0	1	0	2	2	1	0	1	1	44
9469506	2	2	5	2	0	2	1	0	0	1	0	0	1	0	0	1	1	2	1	1	36
77069883	1	2	3	2	1	1	1	1	0	1	0	0	0	1	2	1	1	0	1	1	14
9471580	1	2	3	2	1	1	1	0	0	1	0	0	0	1	2	1	1	0	0	0	38
20608207	1	2	5	2	0	1	1	1	1	1	1	1	0	1	0	1	1	0	1	1	5
9475708	1	2	5	1	1	3	1	0	1	1	1	0	1	0	3	0	1	2	0	0	37
59269663	2	2	5	1	0	1	1	1	0	0	1	0	0	0	2	1	1	1	0	0	59
9481919	2	2	5	1	0	1	1	0	0	0	1	0	0	0	2	1	1	1	0	0	47
4005176	1	2	5	1	0	1	1	1	1	1	0	0	1	0	3	1	1	0	0	0	75
9485925	2	2	5	2	0	3	1	0	1	1	0	0	0	1	2	2	1	2	1	1	8
73751420	1	2	5	2	0	3	1	1	0	1	0	0	0	1	3	2	1	2	1	1	10
9496062	1	2	3	2	0	0	1	0	0	0	0	0	1	0	2	0	1	0	0	0	27
22486308	2	2	2	1	1	0	0	1	0	0	1	0	0	0	2	0	1	1	0	0	58
9498217	1	2	5	2	1	1	1	0	0	1	1	0	1	1	3	1	1	0	1	1	25
76577128	2	2	5	2	0	3	1	1	1	0	1	0	0	1	2	2	1	3	0	0	70
9503303	1	2	5	2	0	1	1	0	0	1	1	0	0	1	2	1	1	0	1	1	13
52756304	2	2	5	2	0	3	1	1	0	0	1	0	0	1	0	2	1	0	1	1	15
9511674	2	2	3	0	0	1	1	0	0	0	1	0	0	0	2	1	1	1	0	0	32
53207441	0	2	3	2	0	2	1	1	0	1	1	0	0	0	2	2	1	0	0	0	37
9511679	1	2	5	2	0	1	1	0	0	1	0	0	1	0	3	1	1	0	0	0	34
40426250	2	2	5	2	1	3	1	1	0	1	1	0	0	0	0	0	1	0	1	1	9
9513693	1	2	3	1	0	3	0	0	1	1	1	0	0	1	2	2	1	0	1	1	17
55463313	1	2	3	1	1	1	1	1	1	0	1	0	0	0	2	1	1	0	0	0	12
9518728	1	2	3	1	1	1	1	0	1	0	1	0	0	0	2	1	1	0	0	0	25
77214090	2	2	5	2	0	2	1	1	0	0	1	0	1	0	2	2	1	0	0	0	24
9519481	2	2	1	1	0	3	1	0	0	0	0	0	1	0	2	1	1	3	1	1	26
54877811	1	2	3	1	0	1	1	1	1	1	1	0	1	0	0	1	1	2	0	0	28
9525154	1	2	2	2	0	1	1	0	0	1	0	0	0	1	3	1	1	0	1	1	30
63315459	1	2	5	2	1	3	1	1	0	1	0	0	1	0	1	2	1	2	0	0	23
9528910	2	2	5	2	0	1	1	0	0	1	0	0	0	1	3	1	1	2	1	1	9
26461208	2	2	3	2	1	3	1	1	1	1	1	0	0	0	2	2	1	2	1	1	13
9533993	2	2	3	2	1	3	1	0	1	1	1	0	0	0	2	2	1	2	0	0	13
76580480	2	0	5	2	1	2	1	1	0	0	0	0	0	0	3	2	1	3	1	1	22
9539947	2	2	4	2	1	1	1	0	1	0	1	0	0	1	2	1	1	0	0	0	19
20153564	0	0	3	2	1	1	1	1	1	1	1	1	0	1	1	1	1	0	1	1	9
9541429	2	2	0	1	0	2	0	0	0	1	1	0	0	0	2	2	1	0	0	0	15
3985404	2	1	5	2	1	0	1	1	1	1	1	0	1	0	3	0	1	2	1	1	25
9547944	2	2	1	1	0	1	1	0	1	0	1	0	0	0	2	1	1	0	0	0	15
77111451	1	2	5	2	0	3	1	1	1	1	0	0	0	1	0	2	1	1	1	1	5
9548544	1	2	3	2	0	2	1	0	1	1	1	0	0	0	2	2	1	0	0	0	13
31989689	1	0	1	2	0	0	1	1	0	1	0	0	0	1	1	0	1	1	0	0	14
9559310	2	2	5	1	0	3	1	0	1	1	1	0	0	0	1	2	1	2	0	0	9
53756104	1	2	3	1	0	2	1	1	0	1	1	0	0	0	3	2	1	2	0	0	52
9560843	1	2	1	2	1	1	1	0	0	0	1	0	0	0	2	1	1	2	1	1	17
9460069	1	2	2	2	1	0	1	1	0	0	1	0	0	0	2	0	1	0	1	1	44
9560917	0	0	2	1	1	1	1	0	0	1	1	0	0	0	3	1	1	2	0	0	12
3991824	1	2	1	1	1	1	0	1	0	0	0	0	0	1	2	1	1	0	1	1	74
9560951	1	2	3	1	0	1	1	0	0	1	1	0	0	1	3	1	1	0	0	0	13
15083567	2	0	5	2	0	2	1	1	1	1	1	0	0	0	3	2	1	0	0	0	20
9565798	1	2	4	2	0	1	1	0	0	1	0	0	0	0	2	1	1	0	1	1	5
33858784	2	2	5	2	1	3	1	1	0	1	1	0	0	0	0	2	1	3	1	1	12
9570519	2	2	5	2	1	3	1	0	0	1	1	0	0	0	0	2	1	3	0	0	16
76524086	1	0	5	2	1	3	1	1	0	1	0	0	0	0	2	1	1	2	1	1	24
14081031	2	2	3	2	0	0	1	0	0	1	0	0	1	0	2	0	1	0	1	1	11
52209703	1	2	3	2	0	2	1	1	1	1	1	0	0	0	2	2	1	0	1	1	32
14490727	1	0	3	2	1	1	1	0	1	1	0	0	1	0	3	1	1	2	1	1	26
73773165	2	2	0	2	0	3	1	1	0	0	0	0	0	1	3	1	1	0	1	1	1
14499017	2	0	1	1	0	2	1	0	0	0	0	0	0	1	2	2	1	1	1	1	60
72652841	1	2	3	1	1	1	1	1	1	0	1	0	0	0	2	1	1	1	0	0	64
14500280	1	0	1	2	1	1	1	0	0	1	0	0	1	0	3	1	1	1	1	1	34
20581592	1	2	3	2	0	1	1	1	0	0	1	0	0	0	2	1	1	2	1	1	31
14507880	1	2	3	2	0	1	1	0	0	0	1	0	0	0	2	1	1	2	1	1	18
4577848	1	2	5	1	1	1	1	1	0	0	1	0	0	0	2	1	1	0	0	0	24
14512035	1	2	1	2	1	1	1	0	0	0	0	0	0	1	3	1	0	0	0	0	1
29376546	2	2	5	1	0	3	1	1	1	1	1	0	0	1	2	2	1	0	0	0	53
14517095	1	2	0	1	0	1	1	0	0	1	1	0	0	0	2	1	1	1	1	1	45
54866563	1	2	1	2	0	1	1	1	0	0	1	0	1	0	2	1	1	0	0	0	28
14519490	2	0	5	2	0	3	1	0	0	1	0	0	1	1	2	1	1	1	1	1	2
14565925	2	0	5	2	1	2	0	1	0	1	1	0	0	0	3	2	1	1	1	1	30
14520675	1	2	5	1	0	2	0	0	0	1	0	0	1	0	2	2	1	1	1	1	33
31473840	1	2	2	2	0	1	1	1	1	1	1	0	0	0	2	1	1	3	0	1	40
14526568	2	0	5	2	0	3	1	0	1	1	0	0	0	1	0	2	1	1	1	1	17
39411052	2	2	3	2	1	3	1	1	0	1	0	0	1	0	3	1	1	2	0	0	78
14528338	2	0	2	2	1	3	1	0	1	1	1	0	1	1	0	1	1	0	1	1	13
62708727	2	2	1	1	0	3	1	1	0	1	0	0	1	0	3	1	1	0	0	0	66
14532985	2	2	2	2	1	1	1	0	0	0	1	0	0	0	2	1	1	2	1	1	16
72161461	2	0	5	2	0	1	1	1	1	1	1	0	1	0	1	1	1	2	1	1	49
14534566	1	2	3	2	0	2	1	0	0	1	0	0	1	0	1	2	1	0	1	1	2
4601875	0	1	3	2	0	2	1	1	0	0	0	0	0	0	2	2	1	0	1	1	18
14534718	0	2	5	1	0	3	1	0	1	1	1	0	0	0	2	1	1	0	1	1	41
40008098	2	2	5	1	0	0	1	1	0	1	0	0	0	0	2	0	1	0	0	0	36
14541805	2	2	3	2	0	1	1	0	0	0	0	0	0	0	0	1	1	0	0	1	2
54824468	1	2	2	2	0	1	1	1	1	0	0	1	0	0	2	1	1	0	1	1	13
14544691	0	0	3	2	1	2	1	0	0	1	0	0	1	0	3	2	1	2	0	0	67
14529397	1	0	5	2	0	3	1	1	0	1	0	0	0	0	2	0	1	1	0	0	66
14545198	2	0	3	2	1	3	1	0	0	1	0	0	1	0	0	2	1	0	1	1	15
53732178	1	2	5	1	0	3	1	1	1	1	1	0	0	0	2	2	1	2	1	1	44
14547836	1	2	5	2	1	0	0	0	0	1	0	0	0	0	2	0	1	2	1	1	25
53282936	0	2	5	1	0	3	1	1	1	1	1	0	1	0	3	1	1	0	0	0	58
14550781	1	2	3	1	0	1	1	0	0	1	1	0	0	0	3	1	1	0	0	0	67
72683675	1	0	3	2	1	1	0	1	0	1	0	0	1	0	0	1	1	2	1	1	14
14558801	2	0	3	1	0	0	1	0	0	0	0	0	0	0	2	0	1	0	0	0	60
62700946	0	2	3	2	1	1	0	1	0	1	1	0	1	0	2	1	1	3	1	1	66
14561483	1	0	3	1	1	1	1	0	0	1	1	0	1	0	2	1	1	2	1	1	24
31453355	1	0	5	1	1	3	1	1	1	1	0	0	1	0	1	0	1	1	0	0	81
14563168	2	0	5	2	1	3	1	0	1	0	1	0	0	0	0	2	1	1	1	1	1
72650115	2	2	5	2	0	3	1	1	0	0	0	0	0	0	3	2	1	3	0	1	54
14564715	1	2	5	1	1	1	0	0	1	0	1	0	0	0	3	1	1	0	1	1	28
73719084	0	2	5	2	0	3	1	1	1	1	1	0	0	0	2	0	1	0	0	0	30
14570132	2	2	3	2	0	1	1	0	1	0	1	0	0	0	2	1	1	0	1	1	27
26991913	2	2	3	1	1	0	1	1	0	0	1	0	0	0	2	0	1	0	0	0	40
14574728	2	2	5	2	0	3	1	0	0	0	0	0	1	0	2	2	1	3	1	1	1
53733639	1	0	5	0	0	2	1	1	1	1	0	0	1	0	2	2	1	2	0	0	10
14576501	1	0	5	2	1	2	0	0	0	1	0	0	0	0	2	2	1	0	1	1	10
39392369	0	1	5	1	0	1	1	1	0	1	0	0	0	0	2	1	1	0	0	0	66
14579390	2	2	3	2	0	2	1	0	1	1	1	0	0	1	1	2	1	0	0	1	1
54332374	2	2	0	2	1	1	1	1	1	1	0	1	1	0	0	1	1	0	1	1	14
14581162	2	2	3	2	1	3	1	0	1	1	1	0	0	1	2	2	1	0	1	1	32
77135403	2	2	3	2	0	2	1	1	0	1	1	0	1	0	0	2	1	3	0	0	38
14582321	1	2	5	2	1	0	1	0	0	1	1	0	0	1	3	0	1	0	0	0	49
26999718	0	2	3	1	1	0	0	1	1	1	1	0	0	0	2	0	1	2	0	0	38
14584363	2	2	3	1	0	0	1	0	0	1	0	0	0	0	2	0	1	2	1	1	16
54893432	1	2	5	2	0	3	1	1	0	1	0	0	1	1	2	2	1	0	0	0	24
14584825	2	2	3	0	0	1	0	0	1	0	1	0	0	0	2	1	1	1	0	0	56
54826786	1	2	3	1	0	2	1	1	0	1	1	0	0	0	2	2	1	3	1	1	27
14592776	2	2	3	2	0	2	1	0	0	0	0	0	1	0	1	2	1	3	1	1	1
73167133	0	0	1	1	0	1	1	1	0	1	1	0	1	0	3	1	1	2	0	0	50
14598986	1	2	3	2	1	3	1	0	0	1	1	0	1	0	1	1	1	2	1	1	26
77650291	2	0	5	2	0	3	1	1	1	1	1	0	0	0	3	2	1	2	0	0	21
14600278	1	0	3	2	1	1	0	0	1	1	1	0	0	0	3	1	1	2	0	0	50
54861805	2	2	2	2	1	3	1	1	0	1	1	0	1	1	3	2	1	1	0	0	7
14600964	2	2	3	1	1	1	1	0	0	1	1	0	1	1	2	1	1	0	1	1	28
54290391	1	2	5	1	0	2	1	1	0	1	1	0	0	0	2	2	1	0	0	0	50
14604061	2	2	3	2	0	1	1	0	0	0	1	0	0	0	0	1	1	0	1	1	12
41013508	0	1	5	0	1	1	1	1	0	1	1	0	0	0	3	1	0	0	0	0	13
14604583	2	1	5	2	1	1	1	0	0	1	1	0	1	1	1	1	1	2	0	0	47
58888832	1	2	3	1	1	1	1	1	0	1	1	0	1	1	2	1	1	0	1	1	29
14604838	2	2	1	2	1	3	1	0	1	1	1	1	1	1	0	2	1	0	1	1	11
63342340	1	0	5	1	1	0	1	1	1	1	1	0	0	0	2	0	1	0	0	0	17
14609385	1	2	5	2	0	2	1	0	0	1	0	0	0	0	2	2	1	1	0	0	52
77203788	2	2	4	1	1	1	1	1	0	1	0	0	1	0	1	1	1	0	0	1	18
14612730	1	2	5	1	0	1	0	0	0	1	0	0	0	0	3	1	1	1	0	0	43
52744846	1	2	5	2	0	2	1	1	0	1	0	0	0	1	0	2	1	1	1	1	19
14614203	1	2	5	1	1	0	0	0	1	1	1	0	0	0	3	0	1	0	0	0	44
4040946	1	0	2	2	1	1	1	1	0	0	0	0	1	0	2	1	1	2	0	0	65
14615684	2	2	2	1	0	1	0	0	1	0	1	0	0	0	2	1	1	3	1	1	14
55471035	2	0	5	1	1	3	1	1	1	1	1	0	0	0	2	2	1	3	0	0	23
14617275	0	0	3	2	1	2	1	0	0	1	0	0	0	1	3	2	1	0	0	0	41
39975456	0	2	3	2	0	1	1	1	1	1	1	0	1	1	2	1	1	2	1	1	33
14625541	1	2	3	2	0	3	0	0	1	0	1	0	0	0	2	2	1	1	1	1	1
29428767	1	2	5	0	1	1	1	1	0	0	1	0	0	0	2	1	1	0	0	0	32
14627085	2	0	5	2	1	3	1	0	0	0	1	0	0	0	2	1	1	3	1	1	3
72184947	0	2	5	2	1	2	0	1	0	1	0	0	0	1	0	2	1	0	1	1	10
14633857	2	0	2	2	0	1	1	0	1	1	1	0	1	1	0	1	1	0	1	1	10
15129843	1	0	1	1	1	1	0	1	0	1	1	0	0	0	2	1	1	2	1	1	15
14636495	2	2	5	2	0	1	1	0	0	1	1	0	1	0	3	1	1	0	0	0	38
53167754	2	2	3	1	1	2	0	1	0	1	0	0	0	1	3	2	1	0	0	0	67
14637750	1	2	5	1	0	2	1	0	1	1	1	0	1	1	2	2	1	2	1	1	3
31884510	0	0	1	1	1	2	1	1	1	0	1	0	0	1	2	2	1	2	0	1	47
14639482	2	2	5	2	1	3	1	0	0	1	1	0	0	0	3	2	1	1	1	1	11
27029268	2	2	3	1	1	3	1	1	1	1	0	0	0	1	2	1	1	3	1	1	25
14640534	0	1	4	2	0	2	1	0	0	1	0	0	0	1	0	2	1	2	1	1	22
76566149	2	2	0	1	1	3	1	1	1	0	1	0	0	1	2	2	1	2	0	0	77
14643531	1	0	3	2	0	2	1	0	0	1	1	0	1	0	2	2	1	2	1	1	18
40441553	2	2	3	1	0	2	0	1	1	0	1	0	0	0	2	2	1	0	0	0	35
14646855	1	2	5	1	1	1	1	0	0	1	0	0	0	1	3	1	1	1	0	0	35
20632175	2	2	3	0	0	1	0	1	1	0	1	0	0	0	2	1	1	3	0	1	2
15040948	2	2	5	2	0	1	1	0	0	0	1	0	0	0	2	1	1	3	1	1	28
59295075	0	2	3	1	0	3	0	1	0	1	1	0	0	0	2	2	1	2	0	0	43
15051669	2	2	5	1	1	2	1	0	0	0	0	0	0	1	2	2	1	3	0	0	29
54954760	2	0	3	1	0	1	1	1	0	1	0	0	1	0	0	1	1	1	1	1	11
15051814	1	2	3	2	0	1	0	0	0	1	0	0	1	0	0	1	1	2	0	0	32
54815689	1	2	5	2	0	0	1	1	0	0	1	0	0	0	2	0	1	0	0	0	32
15064701	1	0	5	2	0	1	1	0	0	0	0	0	1	0	2	1	1	2	1	1	1
14548803	0	0	3	2	1	3	1	1	1	1	1	0	1	0	0	2	1	1	1	1	15
15066505	1	0	3	2	0	1	1	0	1	0	1	0	0	0	2	1	1	2	1	1	16
55467358	2	2	4	2	1	1	1	1	0	1	1	0	0	0	2	1	1	2	0	0	13
15067466	2	2	5	2	0	3	1	0	1	0	0	0	0	1	2	0	1	2	1	1	6
53838872	0	1	3	2	1	1	1	1	0	1	1	0	1	0	0	1	1	0	0	0	1
15076306	2	2	3	2	0	1	0	0	0	1	0	0	0	1	1	1	1	3	0	0	21
15090998	1	0	1	2	0	2	1	1	0	1	1	0	0	0	1	2	1	0	0	0	17
15078815	1	2	5	1	1	1	1	0	1	0	1	0	0	0	2	1	1	0	1	1	16
73214492	1	2	5	2	0	0	0	1	1	1	1	0	1	0	3	0	1	2	0	0	48
15079135	2	0	1	1	1	1	1	0	0	0	0	0	0	0	2	1	1	1	0	0	22
9483450	1	2	5	2	1	1	0	1	1	1	0	0	1	0	1	1	1	0	1	1	33
15079172	1	2	1	1	1	1	1	0	1	1	1	0	0	0	1	1	1	0	1	1	20
4577402	2	2	3	2	0	1	0	1	0	1	0	0	1	1	0	1	1	0	0	0	24
15082714	2	2	5	2	0	3	1	0	1	1	1	0	1	1	2	2	1	3	1	1	6
58830216	1	2	5	2	0	3	1	1	0	1	1	0	0	0	0	2	1	0	1	1	12
15084575	1	2	5	2	0	2	0	0	0	1	0	0	1	0	0	2	1	0	0	0	23
63362234	2	0	5	1	0	1	0	1	1	0	1	0	0	0	2	1	1	3	0	0	12
15085134	1	2	5	2	1	2	1	0	0	1	1	0	1	0	1	2	1	0	0	0	17
39463981	2	0	5	1	0	2	1	1	1	1	1	0	0	0	2	2	1	1	0	0	54
15088434	0	2	5	2	1	3	1	0	1	1	1	0	0	0	3	1	1	2	0	0	19
9027683	2	2	5	0	1	3	1	1	0	1	1	0	0	0	2	2	1	3	0	1	37
15090758	1	2	5	1	1	1	0	0	0	1	1	0	1	0	0	1	1	0	0	0	17
33856877	1	1	5	2	1	1	1	1	0	1	0	0	1	0	1	1	1	0	0	0	63
15091089	2	2	5	2	1	2	1	0	0	1	0	0	1	0	0	2	1	0	1	1	14
40511561	0	2	5	1	1	3	1	1	0	1	0	0	0	0	2	1	1	0	0	0	7
15091567	1	0	3	2	0	1	1	0	0	1	1	0	0	0	0	1	1	2	1	1	7
63280007	1	2	5	1	0	1	1	1	0	1	1	0	1	0	3	1	1	2	0	0	29
15093190	1	1	2	2	0	3	1	0	0	1	1	0	0	1	3	1	1	2	0	0	15
62685882	1	0	5	2	1	3	1	1	1	0	1	0	0	0	3	2	1	2	1	1	43
15095576	1	2	3	2	0	0	1	0	0	1	1	0	0	0	3	0	1	0	0	0	14
53780751	2	2	3	1	0	0	0	1	0	0	1	0	0	0	2	0	1	3	1	1	6
15098271	1	0	5	1	1	1	0	0	0	0	1	0	0	0	2	1	1	2	0	0	19
59308216	1	2	0	1	1	3	1	1	1	1	0	0	0	0	2	1	1	0	1	1	33
15098649	1	2	1	2	0	1	1	0	1	1	1	0	0	0	0	1	1	2	1	1	8
26437802	0	2	3	2	1	1	1	1	1	1	1	0	0	0	2	1	1	0	1	1	39
15100039	0	1	3	2	0	0	1	0	1	1	1	0	0	0	2	0	1	0	0	0	14
9048494	2	2	5	2	0	2	1	1	0	1	0	0	0	1	0	2	1	0	1	1	22
15102368	2	2	0	2	1	1	1	0	0	1	0	0	0	1	2	1	1	1	0	0	22
55407175	1	1	5	2	1	2	1	1	0	1	1	1	0	0	3	2	1	0	0	0	18
15102782	1	0	5	1	0	3	1	0	0	1	1	0	1	0	2	1	1	0	0	0	14
63276357	1	0	3	1	0	1	0	1	0	1	1	0	0	0	2	1	1	0	0	0	32
15107843	1	0	5	2	0	3	0	0	1	0	1	0	1	0	1	2	1	0	1	1	8
52705318	2	2	5	2	1	3	1	1	0	0	0	0	0	1	1	2	1	1	0	1	2
15110952	2	2	3	2	1	2	1	0	0	0	1	0	0	0	3	2	1	0	0	0	12
53801759	2	2	5	1	0	1	1	1	0	1	1	0	0	0	2	1	1	2	0	0	54
15129888	1	2	5	1	1	1	1	0	0	1	1	0	0	0	3	1	1	2	0	0	22
73210648	1	2	3	2	1	3	1	1	0	0	1	0	0	0	2	2	1	0	0	0	50
15133679	1	2	3	1	1	0	0	0	0	1	1	0	0	0	3	0	1	0	0	0	14
14528328	1	0	3	2	0	1	0	1	1	0	1	0	0	0	0	1	1	2	0	1	4
16505058	1	1	1	2	0	1	1	0	0	1	1	0	0	0	0	1	1	2	1	1	29
52602100	1	0	2	2	1	3	0	1	0	1	1	0	0	0	0	1	1	0	0	0	80
16508652	1	1	5	2	1	2	1	0	0	0	1	0	0	0	2	2	1	0	1	1	33
73201547	2	2	1	2	1	3	1	1	0	1	0	0	1	1	0	1	1	0	1	1	19
16515047	1	0	5	2	1	2	1	0	0	1	1	0	1	0	0	2	1	2	1	1	12
54830551	0	1	5	2	0	0	0	1	0	1	0	0	0	1	1	0	1	2	0	0	41
16524276	2	2	0	0	0	1	1	0	1	0	1	0	0	0	2	1	1	1	1	1	49
52167186	2	2	2	0	0	0	0	1	0	0	1	0	0	0	2	0	1	0	0	0	83
16538654	1	1	2	2	0	1	0	0	0	0	1	0	0	1	2	1	1	2	0	0	5
39439251	0	1	5	1	1	1	1	1	0	1	1	0	0	0	2	1	1	0	0	0	72
16540311	1	1	0	1	0	2	1	0	0	1	1	0	0	0	2	2	1	1	0	0	53
77105073	1	2	3	2	0	1	0	1	1	1	1	1	0	1	1	1	1	0	0	0	48
16557352	2	2	5	1	0	3	1	0	0	0	0	0	1	0	1	2	1	3	1	1	1
55446029	2	0	4	2	1	2	0	1	0	1	0	0	1	0	2	2	1	3	0	0	18
16568606	2	1	1	0	0	3	1	0	1	1	1	0	0	1	2	2	1	0	0	0	17
77081410	1	2	1	2	0	3	1	1	1	1	0	0	0	1	2	1	1	0	0	0	48
16571267	1	1	5	2	1	1	1	0	1	1	1	0	0	0	2	1	1	2	0	0	14
26992971	2	2	5	1	1	3	1	1	0	0	1	0	0	0	2	1	1	2	0	1	23
16571473	2	1	5	1	0	1	0	0	0	0	1	0	0	0	2	1	1	2	0	0	13
77152931	0	2	1	1	1	1	0	1	0	1	1	0	1	0	3	1	1	0	1	1	16
16580644	2	2	3	0	0	2	1	0	0	1	0	0	1	1	2	2	1	1	0	0	12
20647037	2	2	3	2	1	1	1	1	0	0	1	0	0	0	3	1	1	3	0	0	16
20120659	2	2	3	2	1	2	1	0	1	1	1	1	0	1	0	2	1	1	1	1	19
54359619	1	2	5	1	0	1	1	1	1	1	1	0	0	0	2	1	1	0	0	0	36
20127271	1	2	5	1	1	3	1	0	1	0	0	0	0	0	2	2	1	0	1	1	6
8966453	1	2	5	2	0	3	1	1	0	1	1	0	0	0	2	2	1	0	1	1	37
20143127	2	2	3	2	0	1	1	0	0	1	1	0	0	0	3	1	1	3	0	0	74
4023649	1	1	3	2	0	0	1	1	0	1	1	0	0	0	1	0	1	0	0	0	70
20146855	1	2	5	2	1	2	1	0	0	1	0	0	1	0	2	2	1	0	1	1	30
33891519	1	2	5	1	1	3	1	1	1	0	1	0	0	0	2	1	1	2	0	0	45
20151480	2	2	5	2	0	3	1	0	0	1	1	0	0	0	3	2	1	0	0	0	69
14551894	2	2	5	2	0	0	1	1	1	1	1	1	0	0	3	0	1	0	1	1	51
20154406	2	2	0	2	1	3	1	0	1	1	1	0	1	1	3	2	1	0	1	1	30
63318859	2	2	5	1	0	2	0	1	1	0	1	0	0	0	2	2	1	1	0	0	23
20154656	2	2	3	2	1	1	1	0	0	1	1	0	1	0	0	1	1	0	0	1	3
26890484	2	2	5	1	1	1	0	1	1	1	1	0	0	0	2	1	1	0	1	1	23
20159089	1	2	3	2	1	0	0	0	1	1	1	0	1	0	1	0	1	0	1	1	1
20126419	0	2	3	2	1	2	1	1	0	1	1	0	1	0	1	2	1	0	1	1	62
20169144	1	2	3	2	0	2	1	0	0	1	1	0	1	0	0	2	1	0	1	1	14
40443356	1	2	5	1	0	0	1	1	0	1	0	0	0	1	3	0	1	1	0	0	9
20170975	1	2	5	2	1	2	1	0	0	1	0	0	1	1	0	2	1	0	1	1	30
31515958	2	0	3	2	0	1	1	1	1	1	0	1	0	1	2	1	1	2	1	1	51
20183076	1	2	5	1	0	0	1	0	0	1	1	0	0	0	1	0	1	0	0	0	49
39401093	2	0	1	2	1	3	1	1	0	1	1	0	0	1	0	1	1	1	1	1	5
20188492	1	2	4	1	1	0	0	0	1	0	1	0	0	0	2	0	0	2	0	0	48
39912167	1	0	0	1	0	2	1	1	0	0	1	0	0	0	2	2	1	2	1	1	43
20191726	2	2	3	2	1	3	1	0	0	1	1	0	1	0	3	2	1	0	0	0	55
77090234	1	2	5	2	0	1	1	1	1	1	1	1	0	1	0	1	1	0	1	1	3
20192376	2	2	5	1	1	0	1	0	1	1	0	1	0	1	3	0	1	3	1	1	2
63312564	2	2	3	1	0	0	1	1	0	1	1	0	0	0	2	0	1	0	0	0	23
20194056	2	2	5	1	1	1	0	0	1	0	1	0	0	0	2	1	1	0	1	1	1
53728649	1	2	5	2	0	0	1	1	0	1	0	0	1	0	3	0	1	0	0	0	65
20199082	2	2	3	1	0	1	1	0	1	0	1	0	0	0	2	1	1	0	1	1	2
53860698	0	2	3	2	1	1	1	1	0	1	1	0	1	0	3	1	1	0	0	0	38
20201834	1	2	3	2	0	1	1	0	0	1	1	0	1	0	2	1	1	0	1	1	17
14629476	2	0	5	2	0	1	1	1	1	1	1	0	1	1	1	1	1	0	1	1	29
20575312	2	2	0	1	0	3	1	0	1	0	1	0	0	0	2	1	1	0	0	0	43
73770946	1	2	3	2	0	1	1	1	0	1	1	0	0	1	1	1	1	0	0	0	35
20576526	0	2	3	2	1	1	1	0	0	1	1	0	0	1	2	1	1	0	1	1	35
53186658	2	2	1	1	1	0	1	1	1	0	1	0	0	0	2	0	1	0	1	1	57
20581488	1	2	5	1	0	3	1	0	1	1	1	0	0	0	2	1	1	0	0	0	35
4599432	1	1	5	2	1	3	1	1	1	1	1	0	0	0	2	2	1	2	0	0	17
20587551	1	2	3	1	0	1	1	0	1	1	1	0	0	0	3	1	1	0	0	0	44
54946853	1	2	5	2	1	2	1	1	0	1	1	0	0	0	2	2	1	2	0	0	26
20589180	0	2	3	1	0	1	0	0	1	0	1	0	0	0	2	1	1	0	1	1	9
73826008	1	2	1	1	1	0	0	1	1	1	1	0	0	0	2	0	1	0	0	0	12
20596179	2	2	5	2	0	3	1	0	0	1	0	0	0	0	2	2	1	0	0	0	38
8970615	2	2	2	2	0	3	1	1	0	0	1	0	0	0	0	0	1	0	1	1	10
20596203	1	2	5	1	0	1	1	0	0	1	1	0	0	1	0	1	1	3	1	1	20
40533381	1	2	3	2	0	1	1	1	1	1	1	0	0	0	1	1	1	0	0	0	14
20597663	0	2	3	2	1	1	1	0	1	1	1	0	0	0	2	1	1	0	1	1	29
77201261	2	0	0	1	0	2	1	1	0	1	1	0	0	0	1	2	1	3	1	1	21
20606852	2	2	3	2	0	3	1	0	1	1	1	0	1	0	0	2	0	3	1	1	6
72696631	1	2	5	1	1	2	0	1	1	1	1	0	0	0	2	2	0	2	1	1	22
20609486	2	2	1	2	0	0	1	0	0	1	0	0	1	1	2	0	1	2	0	1	19
76573797	1	2	3	1	0	1	1	1	1	0	1	0	0	0	3	1	1	0	1	1	55
20609860	0	2	5	1	0	0	1	0	1	1	1	0	0	1	2	0	1	1	0	0	27
53187337	1	2	5	1	1	1	1	1	0	1	1	0	0	0	3	1	1	0	0	0	66
20615014	2	2	5	1	1	3	1	0	0	0	0	0	0	0	2	2	1	0	1	1	27
29400203	2	2	5	2	0	3	1	1	1	0	1	0	0	1	3	2	1	3	1	1	33
20617327	2	2	5	2	1	3	1	0	0	0	1	0	0	0	0	2	1	0	0	0	34
59686650	1	2	3	2	1	1	0	1	0	1	0	0	1	0	0	1	1	0	0	0	15
20623333	1	2	2	2	0	0	1	0	1	1	1	1	0	0	0	0	1	0	0	0	22
16544101	1	2	3	2	0	3	1	1	1	1	0	0	0	0	2	2	1	0	0	0	47
20628817	2	2	5	2	0	2	1	0	1	1	0	0	0	0	3	2	1	0	0	0	25
76624480	1	2	0	1	1	1	0	1	1	1	1	0	1	0	2	1	1	0	1	1	19
20631905	0	2	3	1	0	1	0	0	1	0	1	0	0	0	2	1	1	0	0	0	19
29003545	1	2	5	1	1	2	1	1	1	1	0	0	0	0	3	2	1	0	0	0	78
20637586	2	2	5	1	0	2	1	0	1	1	0	0	0	0	2	2	1	0	0	0	26
55471403	1	0	1	2	1	1	1	1	0	1	0	0	0	1	0	1	1	2	1	1	11
20639150	2	2	3	2	0	1	1	0	0	1	0	0	0	1	0	1	1	0	1	1	9
54855879	1	2	5	1	0	0	0	1	0	1	1	0	0	0	2	0	1	0	0	0	16
20645404	2	2	4	1	0	0	1	0	0	0	0	0	1	0	2	0	1	0	0	0	21
54967033	1	0	3	2	1	1	1	1	0	1	1	0	1	0	3	1	1	2	0	0	21
20647068	2	2	3	1	0	1	0	0	0	1	1	0	0	0	2	1	1	0	0	0	21
40544031	1	0	5	2	1	1	1	1	0	1	1	0	0	0	2	1	1	0	0	0	19
20651103	1	2	2	2	1	1	0	0	0	1	0	0	0	1	1	1	1	0	0	0	18
9505007	1	0	3	2	1	3	1	1	0	1	1	0	0	0	2	0	1	2	0	0	33
20654413	2	2	1	1	0	1	0	0	0	1	1	0	0	0	2	1	1	0	0	0	9
63272596	2	2	5	2	1	1	0	1	0	0	0	0	0	0	0	1	1	1	1	1	14
20658975	1	2	0	2	0	3	1	0	0	1	0	0	1	0	1	1	1	2	0	0	32
76587705	1	2	5	2	1	1	1	1	1	0	1	0	1	0	0	1	0	1	1	1	1
20663546	1	0	5	2	1	3	1	0	1	1	1	0	1	1	3	2	1	1	0	0	21
26453589	1	2	5	1	1	1	0	1	1	1	1	0	0	1	2	1	1	0	0	0	76
20664064	0	2	4	2	0	2	1	0	0	1	0	0	1	1	0	2	1	2	1	1	12
54416071	1	2	3	1	0	3	1	1	0	1	1	0	0	1	2	2	1	2	0	0	34
20664158	1	2	0	1	1	3	0	0	0	1	1	0	1	0	0	2	1	0	1	1	14
33871576	2	2	2	0	1	1	1	1	0	0	1	0	0	0	2	1	1	0	0	0	56
20667417	1	2	5	2	0	1	1	0	0	1	0	0	1	1	3	1	0	2	0	0	12
62706681	1	0	5	1	0	0	1	1	0	1	0	0	1	0	0	0	1	0	1	1	54
22456351	2	2	4	2	1	2	1	0	0	1	0	0	0	1	3	2	1	1	1	1	23
33869460	2	2	5	2	0	3	1	1	0	1	1	0	0	0	2	2	1	0	1	1	19
22459126	2	2	1	1	0	2	1	0	0	1	1	0	0	0	2	2	1	0	1	1	68
77103614	1	2	3	1	1	1	1	1	1	1	1	1	0	0	2	1	1	0	1	1	52
22465518	2	2	2	1	1	2	1	0	1	1	0	1	0	1	2	2	1	2	1	1	37
31955951	2	0	4	1	0	2	1	1	1	0	0	0	1	0	2	2	1	0	0	0	27
22475568	0	2	2	2	0	1	1	0	0	1	0	0	1	0	3	1	1	1	1	1	45
58832266	1	2	5	2	0	3	0	1	0	0	0	0	1	0	0	1	1	1	1	1	4
22505599	2	2	5	1	1	3	1	0	0	1	1	0	1	0	0	2	1	0	1	1	5
29443591	2	2	5	1	0	3	1	1	0	1	1	0	1	0	2	1	1	0	1	1	7
22516780	1	2	0	2	1	0	1	0	1	1	1	1	1	1	3	0	1	2	0	0	40
53248493	1	2	0	1	1	3	1	1	1	0	1	0	0	0	2	2	1	0	0	0	68
22518153	1	2	3	1	1	2	1	0	1	0	1	0	0	0	2	2	1	2	1	1	30
76638711	0	2	5	2	0	1	1	1	0	1	1	0	1	0	3	1	1	0	1	1	14
22520876	1	2	3	2	1	3	1	0	1	1	1	1	0	0	2	1	1	0	1	1	5
39906514	2	2	5	2	0	2	1	1	0	1	1	0	0	0	3	2	1	3	0	0	40
22526567	1	2	5	2	1	0	0	0	0	1	1	0	0	0	2	0	1	0	1	1	29
76620207	1	2	3	2	0	1	0	1	1	1	1	0	0	0	2	1	1	3	1	1	36
22527011	1	2	5	2	0	3	1	0	0	1	0	0	0	0	2	2	1	0	1	1	12
14521490	1	2	3	1	0	1	1	1	1	1	1	0	0	0	2	1	1	0	1	1	23
22529656	1	2	5	2	0	2	1	0	0	1	0	0	0	0	2	2	1	0	0	0	33
59685481	2	2	3	2	0	1	1	1	0	1	1	0	0	0	3	1	1	3	0	0	20
22533701	2	2	3	1	1	1	0	0	1	0	1	0	0	0	2	1	1	0	0	0	19
54308082	1	2	1	2	1	3	1	1	0	1	1	0	0	0	3	1	1	2	1	1	38
22535098	2	2	3	2	0	2	1	0	0	1	1	0	0	1	0	2	1	0	1	1	15
29379152	1	2	0	2	0	3	1	1	1	1	1	0	0	0	2	1	1	0	1	1	27
22538502	2	2	5	2	1	3	1	0	1	0	0	0	0	0	3	2	1	2	1	1	8
39403169	1	1	3	2	1	2	1	1	0	1	0	0	0	1	0	2	1	2	1	1	7
22542461	1	2	5	2	0	1	1	0	0	1	0	0	0	1	1	1	1	0	0	0	16
54260205	2	2	5	2	1	1	0	1	0	1	0	0	1	0	2	1	1	3	1	1	12
22546302	1	2	3	2	1	1	1	0	0	1	1	0	1	0	1	1	1	0	0	0	17
62663088	2	2	5	1	1	3	1	1	1	0	1	0	0	0	2	2	1	3	1	1	2
22558234	2	2	5	1	1	3	1	0	1	0	1	0	0	0	2	2	1	3	1	1	1
39964426	0	0	5	1	1	2	1	1	0	1	1	0	0	0	3	2	0	2	1	1	21
22558530	2	2	5	0	1	0	0	0	0	1	1	0	0	0	2	0	1	0	1	1	10
20660205	2	2	3	2	1	3	1	1	0	0	0	0	0	1	3	1	1	0	0	0	17
26430084	1	2	4	1	0	1	1	0	0	0	1	0	0	0	2	1	1	0	0	0	82
72777794	1	2	1	1	1	1	1	1	0	1	1	0	0	0	1	1	1	0	0	0	51
26439563	1	2	3	1	1	2	1	0	0	1	0	0	1	0	2	2	1	0	0	0	80
20181584	2	2	5	0	1	3	1	1	0	1	1	0	0	0	2	1	1	3	0	0	58
26443844	2	2	4	1	1	1	1	0	1	0	1	1	0	0	2	1	1	3	1	1	68
4030506	1	2	5	2	0	1	0	1	0	0	1	0	0	0	2	1	1	0	0	0	73
26449526	0	2	5	1	0	1	1	0	0	0	1	0	0	0	2	1	1	2	1	1	67
73783637	2	0	5	2	1	3	1	1	0	0	0	0	0	1	0	2	1	2	0	0	20
26459918	1	2	1	2	0	1	1	0	0	1	1	0	1	0	3	1	1	2	0	0	75
15071276	1	2	0	1	1	1	1	1	0	1	1	0	1	0	2	1	1	0	1	1	22
26867940	0	2	3	1	0	1	1	0	0	0	1	0	0	0	2	1	1	0	1	1	44
26898512	1	2	2	1	1	1	0	1	1	0	1	0	0	0	2	1	1	0	0	0	65
26871294	1	2	2	1	0	1	1	0	0	1	0	0	1	0	3	1	1	0	1	1	41
76578681	2	2	5	2	1	3	1	1	0	1	0	0	1	0	1	1	1	1	1	1	10
26882069	2	1	5	2	1	2	1	0	1	0	1	0	1	0	2	2	1	1	1	1	41
52730791	2	2	3	0	0	3	1	1	0	0	1	0	0	0	2	2	1	0	1	1	7
26884841	1	2	5	1	1	3	1	0	0	0	1	0	0	0	2	0	1	0	1	1	58
62705258	2	2	5	0	1	1	1	1	0	0	1	1	0	0	2	1	1	0	0	0	61
26888487	2	2	5	1	0	1	0	0	0	1	1	0	1	1	2	1	0	0	0	0	67
40541611	1	2	2	2	1	3	0	1	1	1	1	0	0	1	0	2	1	0	0	0	10
26891491	2	1	4	2	1	1	1	0	0	1	0	0	0	1	3	1	1	0	0	0	70
4095015	1	2	5	2	0	3	1	1	0	1	1	0	0	1	2	2	1	0	1	1	41
26893908	1	2	5	2	0	3	1	0	0	1	0	0	1	1	2	1	1	0	1	1	32
31512415	2	0	2	1	1	1	1	1	0	1	1	0	1	1	3	1	1	2	1	1	27
26895119	2	2	4	1	1	3	0	0	1	0	1	0	1	1	2	2	1	0	1	1	12
9046682	2	2	3	2	0	2	1	1	0	0	1	0	0	0	2	2	1	3	1	1	35
26895941	0	0	3	1	1	1	0	0	0	1	1	0	0	0	2	1	1	2	0	0	66
20631619	2	2	3	2	0	0	1	1	0	1	1	0	0	0	2	0	1	0	0	0	34
26900821	2	2	3	2	0	0	1	0	0	1	1	0	0	0	2	0	1	0	1	1	48
76658930	1	0	5	2	0	3	1	1	0	1	1	0	0	0	3	2	1	2	1	1	28
26904397	1	2	5	2	0	1	1	0	0	0	0	0	1	0	2	1	1	2	1	1	29
73749909	1	2	3	1	1	2	1	1	1	1	1	0	1	0	3	2	1	1	1	1	18
26905226	2	2	1	0	1	0	0	0	1	1	1	0	0	0	2	0	1	1	1	1	1
14531311	2	2	5	2	1	1	1	1	0	1	0	0	0	1	1	1	1	3	1	1	70
26912341	2	0	3	2	0	2	1	0	0	1	1	0	0	0	0	2	1	1	1	1	18
53720322	1	2	3	2	0	1	0	1	1	0	1	0	0	1	2	1	1	2	1	1	9
26919255	2	2	5	2	1	2	1	0	0	1	0	0	1	1	2	2	1	1	1	1	27
27011300	2	2	5	2	1	3	1	1	0	1	1	0	0	1	2	2	1	2	0	0	35
26921099	1	2	5	1	1	1	1	0	0	1	1	0	1	0	3	1	1	0	0	0	59
73716141	0	1	2	2	1	1	0	1	1	1	1	1	1	1	1	1	1	0	1	1	24
26936841	2	2	3	1	1	0	1	0	0	0	1	0	0	1	2	0	1	3	1	1	22
9063983	1	2	3	1	1	1	1	1	0	1	1	0	0	0	2	1	1	0	0	0	51
26940455	1	2	5	2	0	3	1	0	0	1	1	0	0	0	0	1	1	0	1	1	7
16538833	2	1	3	1	1	0	0	1	1	0	1	0	0	0	2	0	1	0	0	0	48
26945911	2	2	5	2	0	3	1	0	0	1	1	0	0	0	1	2	1	0	0	0	52
54842369	2	2	5	2	1	3	1	1	0	1	0	1	0	0	0	2	1	3	1	1	1
26949437	2	2	5	2	0	3	1	0	0	1	0	0	1	1	1	2	1	3	0	0	54
22537496	1	2	3	1	1	2	1	1	0	1	0	0	0	1	0	2	1	2	1	1	15
26958683	0	2	3	2	1	3	1	0	0	1	1	0	0	0	1	2	1	1	0	0	49
76579418	1	2	2	2	1	1	1	1	0	0	0	0	0	0	3	1	1	0	0	0	71
26961906	1	2	0	1	0	2	1	0	1	0	1	0	0	0	2	2	1	0	0	0	48
9061085	1	2	5	0	0	1	1	1	1	1	1	0	0	0	2	1	0	0	1	1	45
26973672	2	2	3	2	0	3	1	0	1	1	0	1	0	1	1	2	1	0	1	1	1
26911565	2	2	5	1	1	1	1	1	0	1	1	0	0	0	2	1	1	1	0	0	62
26973896	1	2	3	2	1	3	1	0	1	1	1	0	0	1	3	2	0	1	0	0	45
29369872	2	2	3	2	0	1	1	1	0	1	1	0	1	0	3	1	1	2	1	1	20
26974427	2	0	5	2	0	2	1	0	0	1	1	0	1	0	2	2	1	1	1	1	8
29403874	1	2	3	1	0	1	1	1	1	0	1	0	0	0	2	1	1	0	0	0	36
26974830	1	2	3	1	0	1	1	0	1	0	1	0	0	0	2	1	1	0	1	1	13
27007296	2	2	0	2	0	2	1	1	0	0	1	0	1	0	3	2	1	3	1	1	21
26974929	1	2	4	1	0	3	1	0	0	1	1	0	0	1	1	1	1	1	1	1	6
76522153	2	2	3	1	0	1	1	1	1	1	1	0	0	0	3	1	1	0	0	0	82
26975868	2	2	3	1	0	1	1	0	1	1	1	0	0	0	3	1	1	0	1	1	24
14636366	2	2	0	1	0	3	1	1	0	1	0	0	1	0	1	2	1	0	0	0	36
26978475	1	2	5	1	0	0	0	0	1	0	1	0	0	0	2	0	1	0	0	0	44
77131940	2	0	5	2	1	3	1	1	0	1	0	0	0	1	0	2	1	2	0	1	41
26979737	2	2	0	1	1	3	1	0	1	0	1	0	0	0	2	2	1	2	0	0	43
8968182	2	2	5	1	1	3	1	1	0	0	1	0	0	0	2	2	1	0	0	0	79
26982193	2	2	5	2	1	1	1	0	0	0	1	0	1	0	2	1	1	0	0	0	43
73313135	1	1	4	2	1	1	1	1	0	1	0	0	0	1	1	1	1	0	0	0	33
26983729	1	2	4	2	1	0	1	0	0	1	0	0	1	0	1	0	1	1	0	0	43
53710725	1	2	0	1	1	3	1	1	1	1	1	0	0	0	2	1	1	1	0	0	53
26987041	0	2	3	2	1	2	1	0	0	1	0	0	1	0	1	2	1	0	0	0	41
73237803	0	2	3	2	1	1	1	1	0	0	1	0	0	0	2	1	1	2	0	0	39
26999668	1	2	5	2	0	2	1	0	0	0	0	0	1	0	2	2	1	2	1	1	4
73745921	2	0	5	0	0	0	1	1	0	1	0	0	0	0	3	0	1	1	0	0	29
27000447	0	2	5	2	0	1	1	0	0	1	1	0	0	0	3	1	1	2	0	0	38
33944759	1	2	5	2	0	2	1	1	1	1	0	0	0	1	1	1	1	1	0	0	12
27003638	1	2	3	2	0	1	1	0	1	1	1	0	0	0	3	1	1	0	0	0	37
72223926	0	2	3	1	1	3	1	1	0	1	0	0	1	0	3	1	1	2	1	1	44
27007003	2	2	3	2	0	3	0	0	0	1	1	0	0	0	2	2	1	0	1	1	32
77646509	2	2	0	1	0	1	1	1	0	0	1	0	0	0	2	1	1	2	0	0	20
27009958	0	2	5	1	0	0	1	0	0	1	1	0	1	0	2	0	1	1	0	0	35
31888195	2	0	5	2	1	3	1	1	1	1	0	1	0	0	2	2	1	1	1	1	10
27010009	0	2	3	2	0	1	1	0	0	1	0	0	1	0	3	1	1	2	0	0	35
53314875	1	2	1	2	1	2	1	1	0	0	0	0	0	1	2	2	1	0	0	0	59
27011878	1	2	5	1	0	3	1	0	1	1	1	0	0	1	3	2	1	0	0	0	38
33853251	1	2	3	2	1	1	0	1	0	1	1	0	1	0	0	1	1	2	1	1	12
27013057	2	2	5	2	0	1	1	0	0	0	1	0	0	0	3	1	1	3	1	1	16
27446634	0	2	4	1	1	2	1	1	1	1	1	0	0	0	1	2	1	0	0	0	26
27018330	1	2	4	1	0	0	1	0	1	1	0	0	0	1	3	0	1	0	0	0	33
77143935	1	0	0	1	0	3	1	1	1	1	1	0	0	0	2	0	1	1	0	0	42
27018946	1	1	3	1	1	1	1	0	1	1	1	0	1	0	2	1	1	0	0	0	33
31895792	0	2	3	2	0	3	0	1	1	1	1	0	0	0	1	0	1	2	0	0	49
27020480	2	2	3	2	0	3	1	0	1	0	1	0	0	0	2	2	1	2	0	0	34
54259994	1	2	5	1	0	2	1	1	0	0	1	0	0	0	2	2	1	0	0	0	41
27023758	1	2	5	1	0	2	1	0	0	0	1	0	0	0	2	2	1	0	0	0	32
62799669	2	2	5	2	1	1	1	1	0	0	1	0	0	0	2	1	1	3	1	1	14
27027710	1	2	5	1	0	3	1	0	0	1	0	0	1	0	2	1	1	3	0	0	31
73268718	2	2	5	2	1	3	1	1	1	1	1	0	1	0	3	2	1	0	0	0	35
27028645	0	2	4	2	0	0	1	0	0	1	1	0	0	0	3	0	1	0	0	0	31
20131841	1	2	3	2	1	1	1	1	0	1	1	0	1	0	2	1	1	0	1	1	14
27031438	1	2	3	1	1	3	1	0	0	1	1	0	0	0	2	2	1	0	0	0	30
73196535	2	2	5	2	1	2	1	1	0	1	1	0	0	1	1	2	1	1	0	0	47
27031619	1	1	5	2	0	3	1	0	0	1	0	0	1	1	1	2	1	1	0	0	30
52617699	2	2	5	1	1	3	1	1	0	0	0	0	0	0	2	1	1	0	1	1	1
27033084	1	1	1	1	0	1	1	0	0	0	0	0	1	0	2	1	1	0	1	1	26
14534012	1	2	5	1	1	3	1	1	0	0	0	0	0	0	2	0	1	1	1	1	22
27438778	2	2	5	2	0	0	0	0	0	0	0	0	1	0	1	0	1	1	1	1	1
27020073	2	2	1	1	1	0	1	1	0	1	0	0	1	0	3	0	1	2	0	0	34
27441312	2	2	4	2	1	1	0	0	0	1	0	0	0	1	0	1	1	3	0	0	27
52615339	1	2	5	2	1	2	1	1	0	1	1	0	1	0	1	2	1	0	0	0	51
27448189	1	2	3	2	0	1	1	0	0	0	1	0	0	0	2	1	1	1	0	0	25
39408289	2	0	5	2	0	3	1	1	0	1	0	0	0	1	0	0	1	2	1	1	9
27451013	1	2	3	1	0	2	1	0	1	1	1	0	1	1	2	2	1	0	0	0	24
4579082	2	2	5	1	1	1	1	1	0	0	1	0	0	0	2	1	1	0	0	0	23
27452925	2	2	5	1	1	1	1	0	0	0	1	0	0	0	2	1	1	0	0	0	24
58860435	0	2	2	2	0	1	0	1	0	1	0	0	1	0	0	1	1	2	1	1	18
27455125	1	2	3	2	1	1	1	0	0	1	1	0	0	0	3	1	1	0	0	0	23
31944535	1	0	3	2	0	0	0	1	0	1	0	1	0	0	2	0	1	0	1	1	13
27457370	2	2	3	2	0	3	1	0	0	1	1	0	0	1	2	2	1	0	1	1	5
53178227	0	0	5	1	1	1	1	1	0	1	0	0	0	1	3	1	1	0	0	0	81
27462128	1	2	5	1	1	1	1	0	0	1	0	0	1	0	2	1	1	1	0	0	21
62768171	2	2	5	1	0	0	0	1	1	0	1	0	0	0	2	0	1	0	0	0	45
27464202	2	2	5	1	0	0	0	0	1	0	1	0	0	0	2	0	1	0	1	1	2
14526660	2	2	5	1	0	3	1	1	0	1	0	0	0	0	2	1	1	1	0	1	54
27467608	2	2	5	2	1	3	1	0	0	0	0	0	0	0	2	2	1	1	0	0	21
4535392	1	2	3	2	1	2	1	1	0	1	0	0	1	0	2	2	0	0	1	1	8
27471293	2	2	3	1	0	3	1	0	1	1	1	0	0	1	2	1	1	0	0	0	19
20130139	2	2	3	1	1	3	1	1	0	1	1	0	0	0	2	2	1	0	0	0	75
27472592	2	2	3	2	1	1	1	0	0	1	1	0	1	0	2	1	1	0	0	0	19
15109125	2	2	0	2	1	3	1	1	0	1	0	0	1	0	0	1	1	0	1	1	14
27472899	2	2	5	1	0	2	1	0	1	0	1	0	0	0	2	2	1	0	1	1	18
56536429	2	2	3	2	0	3	1	1	1	1	1	0	0	0	2	2	1	3	0	0	47
27473573	1	2	4	1	1	1	1	0	1	1	1	0	0	0	2	1	1	2	0	0	19
62774953	2	2	3	1	0	0	0	1	1	0	1	0	0	0	2	0	1	0	0	0	36
27479032	2	2	5	2	0	1	0	0	0	0	0	0	0	0	2	1	1	0	0	0	19
76583599	1	2	3	1	1	1	1	1	0	1	1	0	1	0	0	1	1	2	1	1	7
27485273	0	2	5	1	1	1	1	0	0	0	1	0	0	0	2	1	1	0	0	0	16
58887922	2	2	3	2	1	2	1	1	0	0	0	0	1	0	3	2	1	3	1	1	3
27493606	1	2	5	2	0	2	1	0	0	1	1	0	1	0	2	2	1	0	1	1	10
52636571	1	1	5	2	0	3	1	1	1	1	1	0	1	0	2	2	1	2	1	1	39
27498944	1	2	3	2	0	3	1	0	0	0	0	0	0	0	2	2	1	0	0	0	5
77079465	0	2	5	1	0	3	1	1	0	1	1	0	0	0	2	0	1	3	1	1	32
28999555	2	2	3	1	0	1	1	0	0	0	1	0	0	0	2	1	1	3	1	1	11
20606295	2	2	3	2	1	1	1	1	0	1	1	0	0	0	2	1	1	0	0	0	39
29009839	2	2	3	2	1	1	1	0	0	1	1	0	0	0	2	1	1	0	1	1	50
59349051	1	2	2	1	0	2	0	1	1	1	1	0	0	0	2	2	1	0	1	1	15
29364050	0	2	3	1	1	0	0	0	1	1	1	0	0	0	2	0	1	2	0	0	61
20581554	1	2	4	2	1	3	1	1	0	1	0	0	0	1	0	1	1	1	1	1	18
29369193	1	2	3	1	1	1	1	0	0	1	0	0	0	1	0	1	1	3	1	1	13
77651332	1	0	3	1	1	2	1	1	1	0	0	0	1	0	2	2	1	0	0	0	20
29372921	0	2	5	2	0	2	1	0	1	1	1	0	1	0	3	2	1	1	1	1	50
54939426	1	2	1	1	1	1	1	1	1	1	1	0	0	0	3	1	1	1	0	0	23
29383571	2	2	3	2	0	2	1	0	0	1	0	0	0	0	2	2	1	1	1	1	37
55360534	1	2	4	1	1	1	1	1	0	1	1	0	0	0	3	1	1	3	0	0	24
29386450	0	2	2	0	1	2	1	0	0	1	1	0	0	0	2	2	1	0	0	0	50
31498938	2	0	3	2	0	2	1	1	0	1	0	0	1	0	2	2	1	1	0	1	20
29390616	2	2	5	1	1	0	1	0	1	0	1	0	0	0	2	0	1	1	0	1	34
55406648	2	2	3	2	0	0	1	1	0	1	1	0	0	0	2	0	1	0	0	0	20
29395875	1	2	5	1	1	1	1	0	1	0	1	0	0	0	2	1	1	2	0	0	46
53213847	0	2	5	1	1	2	1	1	0	0	1	0	0	0	2	2	1	0	0	0	61
29396188	1	2	5	1	1	0	1	0	0	0	1	0	0	0	2	0	1	0	1	1	32
77652193	1	2	5	1	1	1	1	1	0	1	1	0	0	0	2	1	1	0	0	0	14
29398085	1	2	5	1	1	1	1	0	0	1	1	0	0	0	2	1	1	0	0	0	40
4568967	0	2	5	2	1	1	1	1	1	1	1	0	0	0	2	1	1	0	0	0	26
29399611	0	2	5	2	1	1	1	0	1	1	1	0	0	0	2	1	1	0	0	0	33
62672330	2	2	3	1	1	1	1	1	1	0	1	0	0	0	2	1	1	0	0	1	43
29402667	2	2	3	1	1	1	1	0	1	0	1	0	0	0	2	1	1	0	0	0	41
40507125	2	1	5	1	0	2	1	1	0	0	0	0	0	1	2	2	1	2	0	0	21
29402785	0	2	5	1	0	3	1	0	1	1	1	0	0	1	3	1	0	0	1	1	30
59336787	1	2	5	2	0	2	1	1	1	0	1	0	0	0	2	2	1	0	0	0	30
29404711	2	2	0	2	0	1	1	0	1	0	1	0	0	0	3	1	1	1	1	1	16
62638935	1	0	5	2	1	3	1	1	1	0	1	0	0	0	1	2	1	2	1	1	5
29405115	1	1	3	1	0	1	1	0	1	0	1	0	0	0	2	1	1	0	1	1	24
54350913	1	2	5	1	0	0	1	1	1	1	1	0	0	0	2	0	1	0	1	1	7
29408040	0	2	5	1	0	2	1	0	1	1	1	0	0	0	2	2	1	0	0	0	38
72173989	0	2	5	1	0	3	1	1	1	1	1	0	0	0	3	0	1	0	1	1	23
29408590	2	2	5	2	0	0	0	0	1	0	1	0	0	0	2	0	1	0	0	0	27
31919574	2	2	5	1	1	1	1	1	0	1	1	0	0	1	2	1	1	0	0	0	39
29420040	2	2	5	1	1	1	1	0	0	1	1	0	0	1	2	1	1	0	0	1	6
53156177	2	2	3	2	0	3	1	1	0	0	1	0	0	0	0	2	1	0	1	1	36
29420156	1	2	5	2	0	2	1	0	0	1	1	0	1	0	2	2	1	0	1	1	29
77109890	1	2	5	2	1	1	1	1	0	1	0	0	1	1	0	1	1	1	1	1	11
29427506	1	2	3	1	1	2	1	0	0	1	1	0	0	0	2	2	1	0	0	0	17
55379356	2	2	1	2	0	2	1	1	0	0	0	0	0	1	0	2	1	0	1	1	17
29439116	1	2	3	1	1	1	1	0	0	1	0	0	0	1	3	1	1	0	0	0	17
72666444	2	2	5	2	0	1	0	1	1	0	0	0	0	1	2	1	1	0	0	0	71
29439223	1	2	5	2	1	1	1	0	1	1	1	0	1	0	3	1	1	3	0	0	12
63345956	1	2	3	1	1	3	1	1	0	0	1	0	0	0	2	1	0	0	0	0	12
29439657	2	2	1	1	1	3	1	0	0	1	1	0	1	1	2	2	1	2	0	0	16
62642009	1	2	3	1	0	3	1	1	1	1	0	0	0	0	2	1	1	0	0	0	78
29443366	1	2	3	2	0	1	1	0	1	1	1	0	0	0	2	1	1	0	0	0	20
33515593	1	2	0	2	0	2	0	1	1	1	1	0	1	0	2	2	1	2	1	1	82
29443704	1	2	5	1	1	3	1	0	0	1	0	0	0	0	3	2	1	1	0	0	21
53756301	0	2	3	2	0	1	1	1	0	1	1	0	1	1	3	1	1	0	0	0	59
31457627	2	0	3	2	0	3	1	0	0	0	1	0	0	0	3	1	1	1	1	1	41
20197167	2	2	1	1	1	1	1	1	0	1	0	0	0	0	2	1	1	3	1	1	3
31457825	1	2	5	2	1	3	1	0	0	1	0	0	0	0	0	0	1	0	1	1	6
59659742	1	2	5	2	0	3	1	1	0	0	1	0	0	1	2	2	1	0	0	1	9
31463685	0	0	5	2	1	2	1	0	0	1	1	1	0	0	2	2	1	2	1	1	35
4598037	2	2	5	2	0	3	1	1	1	1	0	0	0	1	0	2	1	0	1	1	16
31479552	1	0	1	2	1	2	1	0	1	1	1	0	0	0	2	2	1	1	0	1	20
55992544	0	2	5	2	1	2	1	1	1	1	1	0	1	0	1	0	1	2	0	0	66
31491461	2	0	5	2	1	3	1	0	1	1	1	0	0	1	0	2	1	3	1	1	5
73800562	1	0	3	2	0	1	0	1	0	0	0	0	0	1	1	1	1	2	0	0	12
31506855	2	0	5	2	1	2	0	0	0	1	1	0	0	0	3	2	1	3	1	1	6
26459197	1	2	5	1	1	1	1	1	1	0	1	0	0	0	2	1	1	1	0	0	74
31508472	0	0	5	2	1	3	1	0	1	1	1	0	1	0	3	2	1	1	0	0	58
63323199	2	0	3	1	0	3	1	1	0	1	1	0	0	1	2	2	1	0	0	0	20
31512305	2	0	3	2	0	1	1	0	0	1	1	0	1	1	2	1	1	0	0	1	5
53711256	1	1	5	2	1	1	1	1	0	1	0	0	1	0	3	1	1	2	0	0	53
31512852	2	0	5	2	1	2	1	0	0	1	1	0	0	0	0	2	1	1	1	1	26
4077426	1	0	4	2	1	1	0	1	1	1	0	0	0	1	0	1	1	0	1	1	10
31514578	2	2	2	2	0	1	1	0	1	1	1	0	0	0	3	1	1	0	0	0	56
63280207	0	1	5	1	1	2	1	1	0	0	0	1	0	0	2	2	1	0	1	1	4
31517083	1	0	5	2	0	3	1	0	0	0	0	0	1	1	0	1	1	2	1	1	7
52727801	1	2	5	2	1	1	1	1	0	0	1	0	0	1	2	1	1	0	1	1	38
31880484	2	2	5	1	0	3	1	0	1	0	1	0	0	1	2	1	1	3	1	1	39
20642707	1	2	3	1	0	3	1	1	0	1	1	0	0	0	3	2	1	0	0	0	8
31883876	1	0	1	2	0	1	1	0	0	1	1	0	1	0	2	1	1	2	1	1	11
53152013	1	2	5	2	1	3	1	1	1	1	0	0	1	0	3	1	1	2	0	0	66
31885399	1	2	1	1	1	2	1	0	1	1	1	0	0	0	3	2	1	2	1	1	34
73830204	0	2	1	2	0	1	1	1	0	1	1	0	0	0	2	1	1	1	0	0	22
31888052	1	0	3	1	1	2	1	0	1	0	1	0	0	0	2	2	1	0	0	0	48
76576117	1	2	5	2	0	1	0	1	1	0	1	0	0	0	2	1	1	3	1	1	17
31888153	0	0	5	1	0	1	1	0	1	1	1	0	1	0	3	1	1	2	0	0	48
54266201	2	0	5	2	0	2	0	1	0	0	0	0	1	0	2	2	1	1	0	1	12
31892692	2	0	5	2	0	3	1	0	0	0	1	0	0	0	2	2	1	1	1	1	44
20652055	2	2	5	1	1	3	1	1	0	1	1	0	1	0	0	0	1	1	0	0	17
31898828	2	2	5	1	0	3	1	0	0	0	1	0	0	0	2	1	1	2	0	0	43
62787522	2	0	5	2	0	0	0	1	1	0	1	0	0	0	2	0	1	2	1	1	21
31901653	1	0	3	2	0	3	1	0	0	0	0	0	0	0	2	2	1	2	0	0	42
76631637	1	0	5	1	1	2	1	1	1	1	1	0	1	0	2	2	1	0	1	1	34
31902496	1	2	3	2	1	1	1	0	0	1	1	0	0	0	2	1	1	1	1	1	32
20151453	2	2	5	0	0	1	1	1	1	0	1	0	0	0	2	1	1	0	0	0	67
31905035	2	0	3	1	0	1	1	0	0	1	0	0	1	0	3	1	1	0	0	0	43
77237960	2	0	0	2	0	1	1	1	0	1	1	0	0	0	3	1	1	3	0	1	11
31906022	1	2	5	2	0	0	0	0	0	1	0	0	1	0	2	0	1	0	1	1	39
20624448	1	2	5	2	1	1	1	1	0	1	0	0	0	1	0	1	1	0	1	1	15
31906577	0	0	3	2	0	2	1	0	1	0	1	0	0	0	3	2	1	2	1	1	8
53732994	1	2	5	2	0	1	1	1	0	1	0	0	1	0	2	1	1	0	1	1	26
31910330	1	2	3	1	1	2	1	0	1	0	1	0	0	0	2	2	1	0	1	1	30
53248142	1	2	3	2	1	2	1	1	0	1	0	0	0	1	1	2	1	0	1	1	55
31915518	2	2	3	2	1	0	1	0	0	1	0	0	0	1	1	0	1	0	0	0	41
14565844	1	1	0	1	1	1	1	1	0	1	1	0	0	0	2	1	1	0	1	1	42
31917130	2	2	1	1	0	0	1	0	0	0	0	0	0	0	2	0	1	3	0	0	38
4092075	1	1	5	0	1	0	1	1	0	1	0	0	0	0	1	0	1	2	0	0	51
31922614	2	2	4	1	0	0	1	0	1	0	1	0	0	0	2	0	1	1	0	0	40
73247909	1	2	1	1	1	1	1	1	0	1	1	0	0	0	2	1	1	1	0	0	24
31922988	1	2	1	1	1	1	1	0	0	1	1	0	0	0	2	1	1	1	0	0	36
72741888	1	0	5	2	1	3	1	1	0	1	0	0	0	1	2	2	1	2	1	1	17
31927052	0	0	3	1	1	0	1	0	0	1	1	0	0	0	2	0	1	0	1	1	33
31959620	1	2	1	1	1	0	1	1	0	1	0	0	0	0	2	0	1	3	0	0	19
31930590	0	0	5	2	1	1	1	0	1	1	1	0	1	0	1	1	1	2	0	0	30
52738892	1	2	4	2	0	0	1	1	0	1	0	0	1	0	2	0	1	0	0	0	67
31935018	2	0	5	1	0	3	1	0	1	1	1	0	0	0	3	2	1	0	0	0	29
73318008	2	2	5	1	1	1	0	1	0	1	1	0	0	0	0	1	1	1	0	0	28
31939766	2	2	5	2	0	0	1	0	0	0	1	0	0	0	2	0	1	2	1	1	28
40025407	0	1	2	2	0	0	1	1	0	0	1	0	0	0	2	0	0	0	0	0	14
31941848	0	0	5	1	0	0	1	0	0	0	1	0	0	0	2	0	1	2	0	0	30
40422883	1	0	3	2	0	1	1	1	0	1	1	0	0	0	0	1	1	2	1	1	29
31942455	1	2	3	2	1	3	1	0	1	1	1	0	0	1	2	1	1	0	1	1	8
4110571	0	2	5	2	0	2	1	1	1	1	1	0	0	0	3	2	1	2	0	0	46
31943982	0	2	2	2	0	3	1	0	1	1	1	0	0	0	3	2	1	0	0	0	22
54401585	2	2	5	2	1	3	1	1	0	0	0	0	0	1	0	2	1	3	0	0	32
31945408	1	0	5	1	1	3	1	0	0	1	1	0	0	0	2	2	1	1	0	0	24
59330556	1	2	5	1	0	3	1	1	0	0	1	0	0	0	2	2	1	0	0	0	32
31945538	2	0	5	1	0	2	1	0	0	0	1	0	0	0	2	2	1	2	0	0	25
72757565	2	0	3	2	1	1	1	1	0	1	0	0	0	1	2	1	1	1	1	1	26
31945560	1	0	5	2	1	3	1	0	1	0	1	0	0	0	2	2	1	2	0	0	25
53765285	0	2	5	1	1	1	1	1	1	1	1	0	0	1	2	1	1	2	1	1	50
31945605	1	0	5	0	0	3	1	0	1	1	1	0	0	0	2	2	1	0	0	0	27
40483097	2	2	5	2	1	3	1	1	0	1	1	0	0	0	3	1	1	0	0	0	26
31946155	2	2	3	2	0	3	1	0	0	1	0	0	1	1	0	2	1	1	1	1	20
58901465	1	2	3	1	1	1	1	1	0	1	1	0	0	0	2	1	1	0	1	1	57
31946191	1	0	3	2	0	0	0	0	0	1	0	0	0	1	2	0	1	2	0	0	22
54842023	1	0	3	2	0	2	1	1	1	0	1	0	1	0	2	2	1	2	1	1	11
31946664	2	2	5	2	0	1	0	0	0	0	0	0	0	0	2	1	1	0	1	1	15
29354701	1	2	3	2	0	1	1	1	1	0	1	0	0	0	2	1	1	0	1	1	39
31947377	1	2	3	2	0	1	1	0	1	0	1	0	0	0	2	1	1	0	1	1	10
62656715	2	2	3	2	0	1	1	1	0	1	1	0	0	0	0	1	1	0	1	1	7
31948633	0	1	5	2	1	1	1	0	0	1	0	0	1	0	3	1	1	0	0	0	19
29379612	1	2	0	2	0	1	1	1	0	0	1	0	1	0	2	1	1	2	1	1	34
31950188	2	2	4	2	0	1	0	0	0	0	1	0	0	0	2	1	1	2	1	1	7
59260745	1	0	3	1	0	1	1	1	1	0	1	0	0	0	2	1	1	2	1	1	42
31952560	1	0	5	2	0	2	1	0	0	1	0	0	0	1	2	2	1	1	0	0	26
52669789	2	2	3	1	0	1	1	1	1	1	0	0	1	0	1	1	1	1	1	1	45
31953458	2	0	5	2	1	0	1	0	0	1	0	0	0	0	0	0	1	0	0	0	16
29458492	1	2	4	2	1	3	1	1	0	1	1	0	0	0	3	1	1	0	0	0	13
31953715	1	2	2	1	1	1	1	0	1	1	1	0	1	1	2	1	1	1	1	1	2
59284384	1	2	5	2	1	3	1	1	0	1	0	0	0	0	3	2	1	2	0	0	41
31961826	0	2	0	2	1	3	1	0	1	1	1	0	1	0	3	2	1	0	1	1	6
14542976	1	2	3	2	1	0	1	1	0	1	0	0	0	0	0	0	1	0	1	1	48
31962200	0	0	5	2	1	1	1	0	1	1	0	0	0	1	3	1	1	2	0	0	20
72649740	0	2	5	1	0	0	1	1	1	1	1	0	0	0	2	0	1	0	1	1	32
31968556	1	1	5	2	0	2	1	0	0	1	0	0	0	0	0	2	1	2	1	1	16
54333234	2	2	3	1	0	1	1	1	0	0	1	0	0	0	2	1	1	3	0	0	37
31968732	1	0	5	1	1	2	1	0	0	0	1	0	0	0	2	2	1	2	0	0	16
53152368	2	2	3	2	0	1	1	1	0	1	0	0	0	0	2	1	1	2	1	1	10
31969602	2	0	5	1	0	2	1	0	1	1	0	0	1	0	2	2	1	1	0	0	19
20582210	2	2	4	2	0	0	1	1	1	1	1	0	1	0	2	0	1	0	1	1	4
31977116	0	2	5	2	0	2	1	0	1	1	1	0	1	0	1	2	1	2	0	0	23
14524570	1	0	5	2	1	2	1	1	0	1	0	0	0	1	3	2	1	2	1	1	21
31978830	1	2	1	1	0	2	1	0	0	1	0	0	0	1	2	2	1	0	0	0	9
62772458	1	2	0	1	1	2	1	1	1	0	1	0	0	0	2	2	1	2	0	0	42
31978883	1	0	5	2	1	2	1	0	0	1	0	0	0	1	0	2	1	2	0	0	12
14574661	2	2	5	2	1	3	1	1	1	1	1	1	0	0	2	2	1	0	0	1	38
31988402	1	0	4	2	0	3	1	0	0	1	0	0	1	1	0	2	1	1	1	1	5
62748299	1	2	4	1	1	1	1	1	1	0	1	0	0	0	2	1	1	0	0	0	51
33515616	1	2	4	1	1	1	1	0	1	0	1	0	0	0	2	1	1	0	0	0	82
40019151	2	1	5	2	0	1	1	1	0	0	1	0	0	0	2	1	1	3	1	1	36
33526278	1	2	5	1	1	0	1	0	0	1	1	0	0	1	0	0	1	1	1	1	20
53852656	2	2	3	1	1	1	1	1	0	0	0	0	1	0	2	1	1	0	0	0	45
33535621	1	1	5	1	0	3	0	0	1	1	1	0	0	1	2	2	1	2	1	1	18
31510502	0	0	5	2	1	1	1	1	1	1	1	1	0	0	3	1	1	2	1	1	36
33856129	1	2	3	1	1	2	1	0	1	0	1	0	1	0	2	2	1	0	1	1	29
63331056	0	2	4	2	1	1	0	1	0	1	0	0	0	1	0	1	1	0	0	0	19
33859015	1	2	0	2	0	1	1	0	0	1	1	0	0	0	2	1	1	2	1	1	7
54328821	2	2	5	1	0	2	1	1	0	1	0	0	1	0	0	2	1	0	1	1	8
33862665	2	2	5	2	0	0	1	0	0	1	0	0	0	1	3	0	1	3	0	0	68
76653278	0	2	5	2	1	2	1	1	1	1	0	0	0	0	1	2	1	0	0	0	57
33865019	1	2	5	2	1	0	1	0	1	1	0	0	0	0	1	0	1	0	1	1	24
40542634	1	2	3	2	0	0	1	1	0	1	1	0	1	0	1	0	1	0	0	0	18
33865624	1	2	3	1	0	1	0	0	0	1	0	0	1	0	1	1	1	0	0	0	60
40526092	1	2	2	1	0	3	1	1	0	0	1	0	0	0	3	2	1	2	0	0	12
33869256	2	0	5	1	1	3	1	0	0	0	0	0	0	1	2	1	1	0	1	1	46
59232705	1	2	3	1	0	1	1	1	1	0	1	0	0	0	2	1	1	0	0	0	55
33869302	1	2	3	1	0	1	1	0	1	0	1	0	0	0	2	1	1	0	1	1	9
40509578	2	2	3	0	0	0	0	1	0	0	1	0	0	0	2	0	1	3	0	0	21
33871829	1	1	5	1	0	3	1	0	0	0	0	0	1	1	3	2	1	2	1	1	18
33890799	1	2	5	2	0	2	1	1	0	1	1	0	1	0	2	2	1	3	1	1	18
33873063	1	2	3	1	0	1	1	0	0	1	1	0	1	0	1	1	1	0	0	0	55
40530327	1	2	5	2	0	0	1	1	1	1	1	0	1	1	3	0	1	0	0	0	18
33873621	1	2	1	2	1	1	1	0	0	0	0	0	0	1	2	1	1	0	1	1	25
77074787	2	2	3	0	1	3	1	1	0	1	1	0	0	0	2	2	1	0	0	0	53
33880009	2	0	3	1	0	1	1	0	0	0	1	0	0	0	2	1	1	0	1	1	23
14549084	2	0	3	1	1	1	1	1	1	1	1	0	0	0	3	1	1	3	0	1	17
33880172	2	2	5	2	0	3	1	0	0	1	0	0	0	0	2	2	1	1	1	1	4
16537203	2	1	4	2	1	1	0	1	0	1	0	0	1	0	1	1	1	0	1	1	5
33881927	1	2	3	2	1	3	1	0	0	1	0	0	0	1	2	1	1	0	1	1	48
14485884	2	2	0	1	1	1	1	1	0	0	1	0	0	0	2	1	1	1	0	0	78
33884073	1	2	3	2	1	0	1	0	1	1	1	1	0	1	3	0	1	0	1	1	9
29355642	1	2	5	1	1	1	1	1	0	1	1	0	0	0	2	1	1	0	0	0	68
33884286	1	2	5	1	1	1	1	0	0	1	1	0	0	0	2	1	1	0	0	0	49
76571936	2	0	3	1	0	2	1	1	0	1	0	0	0	0	0	2	1	2	1	1	18
33894909	1	2	3	2	0	1	1	0	0	1	0	0	1	0	0	1	1	0	1	1	9
62672655	1	0	5	2	1	3	0	1	0	1	0	0	1	1	3	1	1	2	1	1	9
33897804	2	2	1	0	1	0	0	0	0	0	0	0	0	1	2	0	1	2	1	1	14
59689006	1	0	3	2	0	3	1	1	0	1	1	0	1	0	2	2	1	2	0	0	18
33903549	1	2	3	2	0	1	0	0	0	1	1	0	1	0	2	1	1	0	1	1	16
72193297	2	2	3	1	1	2	1	1	0	1	0	0	0	1	1	2	1	3	1	1	34
33911428	0	2	4	1	0	1	0	0	1	0	1	0	0	0	2	1	1	2	1	1	24
77104037	1	0	5	2	0	1	1	1	1	1	1	0	0	0	0	1	1	2	0	0	43
33913720	1	2	3	2	0	0	1	0	0	1	0	0	0	0	0	0	1	0	0	0	31
9058228	1	0	0	2	1	3	0	1	0	0	1	0	0	0	1	1	1	2	1	1	6
33923794	1	2	3	2	1	2	1	0	1	1	1	1	1	1	0	2	1	0	1	1	3
77196151	2	0	5	2	0	3	1	1	0	1	0	0	1	0	0	2	1	1	1	1	8
33927480	1	1	3	1	0	1	1	0	1	1	1	0	1	0	3	1	1	2	0	0	23
20175129	1	2	1	2	0	2	1	1	0	1	0	0	1	0	0	2	1	0	1	1	6
33933181	1	2	5	1	1	3	1	0	1	1	1	0	0	0	2	2	1	0	0	0	20
53187407	1	2	5	2	1	3	1	1	0	1	0	0	1	1	3	2	1	0	1	1	2
33934605	2	1	1	1	0	1	1	0	0	1	1	0	1	0	0	1	1	0	1	1	11
59321051	0	2	3	1	1	3	1	1	1	1	1	0	0	0	3	1	1	0	0	0	33
33938298	0	2	3	2	0	3	1	0	1	1	1	0	1	0	2	2	1	0	0	0	15
63269045	1	0	3	2	1	2	1	1	0	1	0	0	0	1	0	2	1	0	0	0	31
33948343	2	2	3	2	0	3	1	0	1	1	1	0	0	0	3	1	1	3	1	1	4
14626445	2	2	0	2	0	2	0	1	0	0	1	0	0	0	2	2	1	0	0	1	20
33962384	1	0	5	2	1	3	1	0	0	0	1	0	0	0	2	2	1	1	1	1	2
73734604	2	2	3	1	1	1	1	1	0	0	0	0	1	0	2	1	1	3	1	1	14
39398561	0	2	5	1	1	1	1	0	0	1	1	0	1	0	2	1	1	0	1	1	62
52692506	1	2	5	2	0	2	1	1	0	1	0	0	0	1	3	2	1	2	0	0	77
39409203	1	0	5	1	0	2	1	0	1	0	1	0	0	0	2	2	1	2	1	1	69
72631284	1	2	3	2	0	2	0	1	0	0	0	0	0	1	3	2	1	0	0	0	68
39430274	2	0	5	1	0	3	1	0	0	1	1	0	0	0	2	2	1	2	1	1	31
77129793	1	2	5	2	1	1	1	1	1	0	1	0	1	0	2	1	1	0	0	0	42
39441549	2	2	3	1	1	1	1	0	0	0	0	0	0	0	2	1	1	0	0	1	57
73248456	1	2	5	1	0	0	0	1	0	1	1	0	1	0	1	0	1	0	1	1	23
39448322	2	0	1	2	1	2	1	0	0	1	1	1	0	0	0	2	1	2	1	1	12
22467819	1	2	5	1	0	1	0	1	0	0	0	0	1	0	2	1	1	3	0	0	53
39448326	2	2	3	2	0	3	0	0	0	1	1	0	0	0	2	2	0	1	1	1	34
4574554	1	2	3	1	1	1	1	1	1	1	0	1	1	1	2	1	1	0	0	0	26
39449977	2	2	0	1	1	3	1	0	0	1	1	0	0	0	2	0	1	2	1	1	40
53268701	0	2	5	2	1	2	1	1	1	1	1	0	0	0	0	2	0	2	1	1	15
39450130	1	1	1	2	0	1	1	0	1	0	1	0	0	0	2	1	1	1	1	1	33
52659283	1	2	3	1	1	1	1	1	1	0	1	0	0	1	2	1	1	0	0	0	77
39452413	1	1	5	2	0	3	1	0	1	1	1	0	1	1	0	2	1	2	1	1	5
52666156	1	2	0	1	0	2	0	1	0	1	1	0	0	0	3	2	1	0	0	0	74
39458121	2	0	5	2	1	3	1	0	0	1	0	0	0	1	0	2	0	2	1	1	3
62701912	2	2	3	1	1	1	1	1	1	0	1	0	0	1	2	1	1	3	1	1	2
39462566	2	2	5	2	1	2	1	0	0	0	0	0	0	1	2	2	1	3	1	1	1
14595271	1	2	3	1	0	1	1	1	1	0	1	0	0	0	2	1	1	2	0	0	50
39466472	1	2	3	1	0	1	1	0	1	0	1	0	0	0	2	1	1	2	1	1	64
77209461	1	0	3	2	0	3	1	1	0	1	1	0	0	0	0	2	1	2	1	1	8
39469816	0	2	5	2	1	2	0	0	0	1	0	0	1	0	2	2	1	0	1	1	63
9066778	2	2	3	2	0	2	1	1	0	0	0	0	0	1	2	2	1	0	0	1	30
39471941	1	1	3	1	0	1	1	0	1	0	1	0	0	0	2	1	0	0	1	1	22
26911657	2	1	1	2	1	1	0	1	1	0	1	0	1	0	2	1	1	3	1	1	8
39477268	0	2	0	1	0	3	1	0	1	1	1	0	1	1	3	2	1	0	0	0	24
53204060	1	1	3	1	0	1	1	1	0	0	0	0	1	0	2	1	1	0	1	1	45
39865162	1	1	5	1	1	1	0	0	0	1	0	0	0	0	2	1	0	2	1	1	55
40014697	1	1	3	0	0	1	1	1	0	1	0	0	0	0	0	1	1	0	1	1	18
39867658	1	2	5	2	0	0	1	0	0	1	0	0	0	1	1	0	1	0	1	1	33
20611819	1	2	5	2	0	1	1	1	0	0	0	0	1	1	2	1	1	1	0	0	26
39868557	2	2	5	1	1	3	1	0	0	1	1	0	0	0	3	1	1	2	0	0	57
76652282	1	0	5	1	0	3	1	1	1	1	1	0	0	0	2	2	1	2	1	1	27
39871840	1	2	5	1	0	1	0	0	1	1	1	0	0	0	2	1	1	0	0	0	63
54351207	2	2	3	1	1	2	1	1	0	0	1	0	0	0	1	2	1	0	0	0	43
39882449	1	0	5	2	0	1	1	0	0	1	1	0	0	1	3	1	1	2	1	1	39
31957918	1	0	5	2	0	3	1	1	0	1	1	0	1	1	2	2	1	1	1	1	11
39882472	2	1	5	0	1	1	1	0	0	1	1	0	0	1	2	1	1	3	1	1	52
15110090	2	2	4	2	0	1	1	1	0	0	1	0	1	0	2	1	1	1	1	1	8
39886288	1	1	5	2	1	3	1	0	1	1	1	1	0	1	2	2	1	2	1	1	40
58865188	2	2	1	0	0	0	0	1	0	0	0	0	1	0	2	0	1	0	0	0	72
39895486	1	1	5	2	1	2	0	0	1	0	1	1	0	0	2	2	1	2	1	1	36
62690730	1	2	5	1	0	1	1	1	1	1	1	0	0	0	2	1	1	2	1	1	48
39899870	1	2	5	1	1	3	1	0	1	0	0	0	0	0	2	2	1	2	1	1	14
54895216	1	2	5	0	1	1	0	1	0	0	1	0	0	0	2	1	1	3	0	0	25
39899873	2	2	5	1	1	3	1	0	0	0	1	0	0	1	2	2	1	0	1	1	12
62759983	1	2	3	2	0	3	1	1	0	1	0	0	0	1	3	1	0	2	1	1	28
39901262	2	2	3	0	1	1	0	0	0	0	0	0	0	0	2	1	1	2	1	1	24
20651885	0	2	5	2	1	3	1	1	1	1	0	0	0	0	3	1	1	0	0	0	19
39901935	1	2	3	2	0	1	1	0	1	1	0	0	0	1	0	1	1	1	1	1	14
14546469	2	2	5	1	0	3	1	1	1	0	1	0	0	1	2	2	1	1	0	0	66
39912315	2	1	0	2	0	3	1	0	0	1	1	0	1	0	3	2	1	0	0	0	57
26454993	1	2	5	1	1	1	1	1	1	0	1	0	0	0	2	1	1	0	0	0	75
39915201	1	2	3	2	1	1	1	0	0	1	0	0	0	1	2	1	1	2	0	0	59
53765520	1	0	5	1	0	1	1	1	0	1	1	0	0	0	2	1	1	0	0	1	39
39917949	2	2	5	1	0	1	0	0	1	0	1	0	0	0	2	1	1	1	1	1	6
53296009	1	2	5	1	0	3	1	1	0	1	1	0	0	0	2	2	1	0	0	0	58
39926957	1	1	5	2	0	2	1	0	0	0	1	0	0	0	2	2	1	0	1	1	32
53747407	1	2	5	2	1	1	0	1	0	1	0	0	0	1	0	1	1	0	1	1	26
39931283	1	2	5	2	1	1	0	0	0	1	0	0	0	1	0	1	1	0	1	1	43
39459949	1	2	5	2	0	3	1	1	0	0	1	0	0	0	2	2	1	3	0	0	63
39943798	2	2	5	1	0	1	1	0	0	0	1	0	0	0	2	1	1	0	0	1	45
27482639	1	2	5	2	0	1	1	1	1	1	0	0	1	0	3	1	1	0	0	0	16
39948129	1	2	3	2	0	0	1	0	1	1	1	0	0	0	2	0	1	0	0	0	38
20154428	1	2	3	2	0	1	1	1	0	1	1	0	0	0	2	1	1	0	0	0	65
39963927	1	2	3	2	0	1	1	0	0	1	1	0	0	0	2	1	1	0	0	0	50
14487681	1	2	5	2	1	3	1	1	1	1	1	0	1	1	0	1	1	0	1	1	7
39977055	1	1	4	1	0	2	1	0	0	1	1	0	0	0	2	2	1	1	0	0	48
54332153	0	2	3	2	0	3	1	1	1	1	0	1	0	0	2	2	1	2	1	1	13
39982261	0	2	5	2	1	1	1	0	0	1	0	0	1	0	1	1	1	1	0	0	48
73255895	1	2	3	1	0	0	0	1	0	1	0	0	1	0	1	0	1	0	0	0	37
39985104	2	1	0	2	1	2	1	0	0	0	0	0	0	1	3	2	1	0	0	0	39
72697690	2	2	5	2	0	3	1	1	0	1	1	0	0	0	2	1	1	2	0	0	62
39985404	2	0	3	2	0	1	0	0	1	0	1	0	0	1	2	1	1	1	0	0	27
4595818	0	2	1	1	1	1	0	1	0	1	0	0	0	0	3	1	1	0	0	0	19
39991829	1	2	3	2	0	1	1	0	0	1	0	0	1	0	3	1	1	0	1	1	2
62661296	2	2	3	2	0	1	1	1	0	0	1	0	0	0	3	1	1	2	1	1	44
39992142	2	2	5	1	1	0	1	0	0	0	0	0	0	1	2	0	1	0	1	1	41
16569338	2	1	2	2	1	2	1	1	1	1	0	1	0	0	3	2	1	0	1	1	29
39997021	1	0	4	2	1	3	1	0	0	1	0	0	0	0	2	2	1	2	0	0	46
29396603	2	2	4	2	0	1	1	1	0	0	0	0	0	1	2	1	1	0	0	0	44
39997424	1	2	3	2	0	3	1	0	1	1	0	1	0	1	0	1	1	2	1	1	19
54258302	2	2	0	1	0	2	1	1	0	1	1	0	1	0	3	2	1	0	1	1	7
40012644	1	2	5	1	1	2	0	0	0	1	1	0	0	0	3	2	1	2	0	0	43
26950184	1	2	3	2	1	0	1	1	0	1	0	0	1	0	0	0	1	0	1	1	18
40014111	2	1	3	2	0	1	1	0	1	0	1	0	0	0	0	1	1	3	1	1	7
39393268	2	2	3	1	0	3	1	1	0	0	1	0	0	1	2	2	1	0	1	1	11
40017226	2	2	5	1	0	2	1	0	0	1	1	1	0	0	2	2	1	0	1	1	1
59692012	1	2	4	1	1	1	1	1	1	1	1	0	0	0	2	1	1	0	0	0	12
40019703	1	2	4	1	1	1	1	0	1	1	1	0	0	0	2	1	1	0	1	1	31
54855949	2	2	1	2	1	2	1	1	0	0	0	0	0	1	2	2	1	3	0	0	28
40020708	1	0	5	2	0	3	1	0	1	1	1	0	1	1	1	2	1	2	1	1	28
31488229	1	0	3	1	1	3	1	1	0	1	0	0	0	1	0	2	1	3	1	1	11
40022220	1	2	3	2	0	3	1	0	1	1	0	1	0	0	0	1	0	2	1	1	4
27488007	1	2	5	2	0	1	1	1	1	1	1	0	1	0	3	1	1	0	0	0	16
40023770	2	1	1	1	1	2	1	0	0	1	0	0	0	0	2	2	1	2	1	1	18
55404549	1	2	5	2	0	1	1	1	0	1	1	0	1	0	1	1	1	0	0	0	28
40410163	1	1	5	1	1	1	0	0	0	0	0	0	0	0	2	1	1	0	0	0	20
14530632	2	2	3	1	0	1	1	1	0	1	0	0	0	1	3	1	1	0	0	0	75
40410207	0	0	3	2	1	3	1	0	0	1	0	0	0	0	0	0	0	2	1	1	11
53724255	0	2	5	2	0	2	1	1	0	0	0	0	1	1	0	2	0	1	1	1	1
40411545	1	2	3	1	1	2	0	0	0	1	1	0	0	1	2	2	1	2	0	0	4
16562011	1	1	5	2	0	3	1	1	0	1	1	0	1	0	3	2	1	2	0	0	20
40418033	1	2	5	2	1	2	1	0	0	1	1	0	1	1	0	2	1	0	1	1	13
40418483	0	1	5	2	1	2	0	1	0	1	1	0	0	1	2	2	1	0	1	1	22
40422452	1	1	3	1	1	1	1	0	0	1	1	0	0	1	3	1	1	0	0	0	41
53793905	2	2	3	0	0	3	1	1	0	0	1	0	0	0	2	1	1	3	0	0	49
40440947	1	2	3	1	0	3	0	0	0	1	1	0	1	0	3	1	1	1	0	0	34
53746237	1	2	3	1	0	2	1	1	0	1	1	0	0	1	2	2	1	0	1	1	29
40454454	1	1	4	2	0	3	1	0	0	1	1	0	1	0	1	2	1	3	0	0	1
33883080	1	2	3	1	0	0	0	1	0	0	1	0	0	0	0	0	1	0	0	0	50
40459145	2	2	0	2	1	1	1	0	0	0	1	0	0	1	2	1	1	0	1	1	5
4584758	1	1	3	2	0	1	1	1	1	1	1	0	0	0	2	1	1	0	0	0	31
40462417	1	2	3	2	1	2	1	0	1	1	1	0	0	0	2	2	1	0	0	0	4
52696953	2	2	2	2	1	0	0	1	1	1	1	0	0	0	2	0	0	1	1	1	46
40468431	2	1	3	0	1	1	1	0	0	1	0	0	0	0	2	1	1	0	0	0	29
52686036	2	2	3	2	1	1	0	1	0	1	0	0	0	1	0	1	1	1	1	1	13
40485969	2	1	2	1	0	3	1	0	1	0	1	0	0	0	2	2	1	0	0	0	28
54352556	1	2	5	2	0	3	0	1	1	1	1	1	1	0	0	2	1	0	1	1	11
40491981	1	0	3	2	1	1	1	0	0	1	1	0	1	1	3	1	1	2	1	1	8
76616455	1	1	3	1	1	0	1	1	0	1	0	0	1	0	1	0	1	0	1	1	43
40494958	0	2	5	2	1	3	1	0	0	1	0	0	0	1	2	2	1	0	0	0	6
63292167	1	2	3	1	1	1	1	1	0	1	1	0	0	0	3	1	1	0	0	0	27
40495136	2	2	1	1	1	1	0	0	1	0	1	0	0	0	2	1	1	3	0	0	4
77112952	1	2	3	1	0	1	0	1	1	0	1	0	0	0	2	1	1	0	0	0	41
40495723	1	2	3	1	0	1	0	0	1	0	1	0	0	0	2	1	1	0	0	0	25
72156643	1	2	5	1	1	2	1	1	0	1	0	0	1	0	3	2	1	1	1	1	41
40498514	2	1	5	2	0	3	1	0	0	1	0	0	0	1	2	2	1	3	0	0	5
27496946	1	2	5	2	0	3	1	1	0	1	0	0	1	1	1	2	1	0	0	0	13
40509258	2	0	5	2	0	3	1	0	0	1	1	0	0	0	2	1	1	1	0	1	20
77066932	0	2	2	0	0	0	1	1	1	1	1	0	0	1	3	0	1	0	0	0	56
40511687	1	2	5	1	1	1	1	0	0	1	0	0	1	0	2	1	1	0	0	0	21
33922057	1	2	5	2	0	3	1	1	0	1	1	0	0	0	2	2	1	2	1	1	6
40536058	1	2	1	1	0	2	1	0	0	1	1	0	0	0	2	2	1	2	0	0	17
77160907	2	2	3	1	1	1	1	1	0	1	1	0	0	0	3	1	1	0	0	0	34
40540440	1	2	5	2	1	3	1	0	0	1	1	0	0	0	2	1	1	0	1	1	17
4043153	1	2	5	0	1	0	0	1	0	1	1	0	0	0	2	0	0	0	0	0	14
40556248	2	2	5	2	0	3	0	0	0	0	1	0	0	0	3	1	1	2	0	0	17
53703431	2	2	5	2	1	0	1	1	0	0	1	0	0	0	2	0	1	3	0	1	47
40568029	2	2	5	1	1	1	0	0	0	1	0	0	0	1	2	1	1	2	0	0	15
77068381	2	2	3	1	1	1	1	1	1	1	1	0	0	0	2	1	1	0	0	0	54
40568964	2	2	3	1	1	1	1	0	1	1	1	0	0	0	2	1	1	0	0	0	12
5757505	2	2	4	0	1	1	1	1	0	0	1	0	0	0	2	1	1	0	0	0	45
40571226	0	2	5	1	1	1	0	0	0	1	1	0	1	0	2	1	1	0	0	0	4
39412965	2	1	0	1	1	1	1	1	0	1	1	0	0	0	2	1	1	0	1	1	54
40573592	0	2	4	2	1	3	1	0	0	1	0	0	0	1	2	1	1	2	0	0	12
22510324	1	2	5	2	0	3	0	1	0	1	0	0	0	1	1	2	1	1	1	1	11
40958008	0	2	5	0	1	1	1	0	0	1	0	0	0	1	2	1	1	0	0	0	13
27440738	2	2	3	0	0	1	0	1	1	0	1	0	0	0	2	1	1	0	0	0	27
40961405	2	2	1	1	0	1	0	0	0	1	0	0	0	1	2	1	1	2	0	0	7
59283777	2	2	0	1	0	0	1	1	0	1	1	0	1	0	1	0	1	3	0	0	44
40979102	1	2	2	1	0	0	1	0	0	1	1	0	0	1	3	0	1	0	0	0	34
31450753	2	0	5	2	0	3	1	1	1	1	0	0	0	1	2	2	0	3	1	1	27
41531500	1	0	5	2	0	2	1	0	0	1	0	0	1	0	0	2	1	3	1	1	29
59342107	2	2	3	2	0	1	1	1	0	1	0	0	0	1	3	1	1	0	0	0	26
41534319	2	2	3	1	1	1	1	0	1	1	1	0	1	0	2	1	1	0	1	1	2
62697608	2	2	5	0	0	3	0	1	1	0	1	0	0	0	2	1	1	0	0	0	60
41536400	1	2	1	1	1	0	0	0	0	0	1	0	0	0	2	0	1	0	0	0	18
29427848	0	1	5	1	0	2	0	1	1	0	1	0	0	0	2	2	1	0	1	1	24
52192947	1	2	5	1	1	1	0	0	1	0	1	0	0	0	2	1	1	0	0	0	82
73193934	1	0	5	2	0	3	1	1	0	1	1	0	0	1	0	2	0	2	1	1	21
52621045	1	0	5	2	1	3	1	0	0	1	0	1	0	1	1	2	1	2	1	1	17
76600038	1	2	5	1	1	1	1	1	1	0	1	0	0	0	2	1	1	1	1	1	7
52658260	1	2	5	1	1	1	1	0	1	0	1	0	0	0	2	1	1	1	0	1	58
77134562	1	2	5	2	1	1	1	1	0	0	0	0	1	0	1	1	1	0	0	0	40
52661088	2	2	3	1	1	1	1	0	0	0	0	0	0	0	2	1	1	3	1	1	68
27017855	0	1	0	2	0	1	1	1	0	1	1	0	0	0	3	1	1	0	1	1	5
52674879	1	2	0	2	0	2	1	0	0	1	1	0	0	0	2	2	1	0	1	1	11
55399257	2	2	5	2	1	1	1	1	0	0	1	0	0	1	2	1	1	2	0	0	18
52683265	1	2	5	2	1	3	1	0	0	0	0	0	1	1	2	2	1	2	1	1	11
72191469	1	2	3	2	0	3	0	1	0	1	0	0	0	0	1	0	1	2	1	1	35
52689852	1	2	3	1	0	3	0	0	1	1	1	0	0	0	2	1	1	2	1	1	27
31511196	2	2	5	1	1	1	1	1	0	1	0	0	0	1	2	1	1	3	1	1	34
52702961	2	2	3	1	0	0	0	0	1	1	1	0	1	0	2	0	1	2	1	1	39
72215330	0	0	3	2	0	1	1	1	0	0	0	0	0	1	2	1	1	0	1	1	24
52706920	2	2	3	0	0	1	1	0	1	0	1	0	0	0	2	1	1	1	0	0	64
26933607	0	2	0	2	1	1	1	1	1	1	1	0	1	0	3	1	1	0	0	0	56
52712310	1	0	5	2	0	3	1	0	0	1	0	0	0	0	0	2	1	1	1	1	3
20598994	2	2	0	2	0	0	1	1	1	1	1	0	0	0	2	0	1	0	0	0	31
52714694	1	1	3	2	0	2	1	0	1	0	0	0	0	0	2	2	1	2	1	1	39
59313993	1	2	5	2	0	2	1	1	0	1	1	0	0	1	3	2	1	0	0	0	42
52718497	1	2	3	1	1	3	1	0	0	1	1	0	0	0	0	0	1	0	1	1	11
54316972	2	2	0	1	0	3	1	1	0	1	0	0	0	0	3	2	1	0	0	0	38
52735876	1	2	5	2	1	1	0	0	0	1	0	0	0	0	3	1	1	2	0	0	60
40474390	2	2	5	2	0	3	1	1	0	1	1	0	0	1	3	2	1	2	0	0	25
52751637	2	2	1	1	0	2	1	0	0	0	1	0	0	0	3	2	1	3	1	1	1
54315513	1	2	5	2	1	0	1	1	0	0	1	0	0	0	2	0	1	2	1	1	15
52760904	0	2	2	1	0	3	1	0	0	1	1	0	0	0	2	1	1	0	0	0	68
20179610	1	2	2	2	0	2	1	1	0	1	1	0	0	0	2	2	1	1	0	1	2
53155087	1	2	5	2	1	3	1	0	1	1	1	0	0	1	2	1	1	0	1	1	30
4043706	1	2	2	2	0	3	1	1	0	1	0	0	0	0	1	2	1	0	1	1	32
53160209	1	2	5	2	0	0	0	0	1	1	1	0	0	0	0	0	1	2	1	1	4
31921745	1	0	3	1	1	2	1	1	1	1	0	0	0	0	3	2	1	1	0	0	33
53163737	1	0	5	2	1	1	0	0	1	1	0	0	0	0	2	1	1	1	1	1	9
53786672	1	2	0	2	1	1	1	1	1	1	0	0	1	0	2	1	1	0	1	1	19
53184515	0	2	3	2	1	3	1	0	1	1	0	0	0	0	0	0	1	2	1	1	9
26877608	0	2	5	2	1	2	1	1	1	1	1	0	0	0	3	2	1	0	1	1	56
53187403	1	2	1	2	0	1	1	0	0	1	0	0	0	0	1	1	1	0	1	1	40
54376107	1	2	5	2	0	3	1	1	0	1	1	0	1	0	2	2	1	0	1	1	9
53187419	0	2	3	2	1	1	0	0	0	1	1	0	1	0	2	1	1	0	0	0	66
72735248	1	2	5	1	0	1	0	1	0	1	1	0	0	0	3	1	1	0	0	0	55
53187420	2	2	4	2	0	1	1	0	0	1	1	0	0	1	3	1	1	2	1	1	47
39886242	2	2	4	1	1	0	0	1	1	1	1	1	0	1	3	0	1	0	1	1	35
53188063	1	2	0	1	1	0	0	0	0	0	1	0	1	0	0	0	1	3	1	1	2
76524342	1	2	5	2	1	3	0	1	0	1	1	0	1	0	3	2	1	2	1	1	24
53189272	2	2	1	0	1	2	1	0	0	1	1	0	0	1	2	2	1	3	1	1	9
20609115	1	2	3	2	1	0	0	1	0	1	0	0	0	1	0	0	1	0	0	0	27
53197211	1	2	1	1	1	1	1	0	0	1	0	0	0	1	1	1	1	0	1	1	25
39946859	2	1	3	2	0	2	1	1	0	1	1	0	0	0	3	2	1	0	1	1	16
53207058	2	2	3	2	1	2	0	0	0	1	0	0	0	1	0	2	1	1	1	1	51
4633329	1	0	5	2	1	3	1	1	0	0	1	0	0	0	3	2	1	0	0	0	21
53232640	2	2	5	1	0	3	1	0	1	0	1	0	0	1	2	2	1	2	1	1	4
62144124	2	2	3	2	0	1	0	1	1	0	1	0	0	1	2	1	1	0	1	1	64
53232689	1	2	5	2	1	3	1	0	0	1	1	0	0	0	1	0	1	0	1	1	5
72685680	1	2	5	1	0	3	1	1	0	1	0	0	0	0	0	1	1	2	1	1	7
53242985	0	2	5	1	1	1	1	0	1	1	1	0	1	0	2	1	1	2	1	1	32
40515916	1	2	3	2	1	2	1	1	0	1	1	0	0	0	2	2	1	1	0	0	19
53244965	1	2	5	1	1	3	0	0	1	1	1	0	0	0	2	2	1	1	1	1	15
20636742	1	2	4	2	0	1	0	1	1	1	1	1	1	1	0	1	1	0	1	1	4
53251195	1	2	5	1	0	1	1	0	0	0	1	0	0	1	2	1	1	3	1	1	4
76559696	2	2	4	1	1	0	0	1	0	0	1	0	0	0	2	0	1	0	0	0	74
53255959	0	2	3	0	0	1	1	0	0	1	1	0	1	0	2	1	1	2	1	1	24
53304188	1	2	3	2	1	1	1	1	0	0	1	0	0	0	2	1	1	0	0	0	53
53260241	1	2	1	0	1	1	0	0	1	0	1	0	0	0	2	1	1	0	0	0	58
40541379	0	2	5	2	1	1	0	1	0	1	0	0	0	1	0	1	1	2	1	1	13
53260845	2	2	4	2	0	1	0	0	0	1	0	0	0	1	0	1	1	0	1	1	32
53158674	2	2	5	2	1	2	1	1	0	1	0	0	1	1	0	2	1	0	0	0	66
53269276	1	2	5	2	0	3	0	0	1	0	1	0	0	0	2	1	1	0	1	1	45
39928982	2	2	5	1	0	1	1	1	0	1	1	0	0	0	2	1	1	0	0	0	55
53274906	2	2	5	1	0	1	1	0	0	1	1	0	0	0	2	1	1	0	0	0	60
53725528	2	2	0	1	1	3	1	1	0	0	1	0	0	0	2	2	1	0	1	1	1
53277953	1	1	0	2	0	2	1	0	0	0	1	0	1	0	2	2	1	0	1	1	11
53185644	1	2	3	2	0	3	1	1	0	1	0	0	1	1	1	2	1	2	1	1	8
53307547	2	2	1	2	0	0	1	0	0	1	1	0	1	0	3	0	1	1	1	1	20
77124414	1	2	3	2	0	2	1	1	0	0	1	0	0	0	2	2	1	0	1	1	25
53702381	1	2	5	2	0	3	1	0	0	0	0	0	0	1	0	2	1	1	1	1	12
53236862	1	1	5	1	0	3	1	1	1	1	0	0	0	0	3	1	1	0	1	1	36
53705575	2	2	5	2	0	2	1	0	1	1	1	0	0	0	2	2	1	0	1	1	6
59335506	2	2	5	2	1	3	1	1	0	1	1	0	0	1	1	2	1	2	0	0	29
53714008	1	2	5	1	1	1	1	0	0	1	1	0	1	0	2	1	1	0	1	1	46
9041793	2	2	4	2	0	3	1	1	0	1	0	0	1	0	0	2	1	1	0	1	3
53724987	2	2	4	1	1	3	1	0	0	1	0	0	0	0	1	1	1	1	1	1	1
4089198	1	1	2	1	0	3	1	1	0	1	1	0	0	0	1	2	1	3	0	0	46
53725778	1	2	5	1	0	3	1	0	0	1	0	0	0	1	2	1	1	0	1	1	44
72713186	1	2	5	2	0	3	1	1	1	1	0	0	1	0	1	2	1	3	1	1	10
53738235	2	2	5	2	0	1	1	0	0	1	0	0	0	0	0	1	1	0	1	1	15
63322467	1	1	3	2	0	1	1	1	0	0	0	0	1	0	2	1	0	0	1	1	6
53743364	2	2	3	1	1	0	1	0	0	1	1	0	1	0	2	0	1	0	0	0	51
33898201	1	1	5	2	1	2	1	1	0	1	1	0	0	0	2	2	1	0	1	1	14
53745291	2	2	4	1	1	3	1	0	0	1	0	0	0	0	0	0	1	0	1	1	4
54849923	2	2	5	0	0	0	1	1	1	0	1	0	0	0	2	0	1	0	0	0	29
53752574	1	2	5	2	1	2	1	0	1	0	1	0	0	1	2	2	1	2	1	1	26
20114772	2	2	0	1	0	1	0	1	0	1	0	0	0	1	1	1	1	1	1	1	22
53761943	1	2	2	2	1	1	1	0	0	1	0	0	1	1	3	1	1	1	1	1	32
54958472	1	1	5	2	0	2	1	1	0	1	1	0	1	0	2	2	1	0	0	0	20
53770249	1	0	5	2	0	3	1	0	0	0	0	0	1	0	2	2	1	0	1	1	14
26902133	2	2	1	1	1	1	1	1	1	0	1	0	0	0	2	1	1	3	0	0	66
53773787	1	1	5	2	0	3	1	0	1	1	1	0	0	1	2	2	1	2	1	1	43
14643570	2	2	5	1	0	3	1	1	0	0	1	0	1	1	2	2	1	0	0	0	33
53773952	1	2	0	2	0	3	1	0	0	1	1	1	1	1	0	2	1	0	1	1	14
58835719	2	2	5	0	1	0	0	1	1	0	0	0	0	1	2	0	1	1	0	1	65
53782982	1	2	5	2	1	3	0	0	1	1	1	0	1	0	0	0	1	2	1	1	6
39893680	2	2	3	1	0	1	1	1	0	0	0	0	0	1	2	1	1	2	0	0	42
53787618	1	0	2	2	1	3	1	0	0	0	0	0	0	1	2	1	1	2	1	1	3
15104874	1	0	3	1	1	1	0	1	0	1	0	0	0	1	2	1	1	1	0	0	14
53806710	2	2	5	2	0	0	1	0	0	0	1	0	0	0	2	0	1	0	1	1	12
22487522	2	2	3	2	0	1	1	1	0	0	0	0	1	0	1	1	1	0	1	1	37
53808601	1	2	5	1	1	2	0	0	1	0	1	0	0	0	2	2	1	0	0	0	45
76629729	1	0	5	2	0	3	1	1	0	0	0	0	0	1	2	1	1	0	1	1	13
53830166	1	2	5	2	1	3	1	0	0	1	1	0	0	1	2	2	1	0	0	0	46
15096456	1	2	3	1	0	3	1	1	1	1	0	0	0	0	1	2	1	2	0	0	16
53833813	0	2	1	2	0	2	1	0	1	1	1	0	0	0	0	2	1	2	1	1	7
33934669	0	1	5	2	0	2	1	1	0	1	0	0	1	0	1	2	1	2	0	0	20
53835465	1	2	5	2	1	1	1	0	0	1	0	0	1	0	1	1	1	2	1	1	23
59251017	0	2	5	2	0	2	1	1	1	1	1	0	0	0	2	2	1	0	1	1	36
53843400	0	2	5	2	0	2	1	0	1	1	1	0	0	0	2	2	1	0	1	1	14
76620334	1	2	1	1	1	1	0	1	1	1	1	1	0	0	2	1	1	3	1	1	4
53847044	2	2	3	2	1	1	1	0	0	0	0	0	1	1	3	1	1	0	1	1	4
39400228	2	2	2	2	1	1	1	1	0	1	0	0	1	0	1	1	1	2	0	0	81
53848442	2	2	0	2	0	0	1	0	0	1	0	0	0	1	2	0	1	2	1	1	31
31918994	1	2	1	0	0	3	1	1	0	0	1	0	0	0	2	1	1	0	0	0	33
53848947	1	2	0	1	1	2	1	0	0	0	1	0	0	1	3	2	1	2	0	0	45
77085531	2	2	5	2	1	2	1	1	1	1	1	0	1	1	2	2	1	0	1	1	30
53860642	1	2	0	1	0	0	0	0	1	0	1	0	0	0	3	0	1	2	1	1	32
54813424	1	2	0	1	1	0	1	1	0	0	1	0	0	0	2	0	1	0	0	0	30
54251143	1	2	3	1	0	1	0	0	0	1	1	0	0	0	2	1	1	0	0	0	45
62641836	1	2	1	2	1	0	0	1	0	1	0	0	0	1	1	0	1	0	0	1	49
54253298	2	2	1	2	0	0	0	0	0	1	0	0	0	1	0	0	1	0	1	1	32
53740377	2	2	0	2	1	3	0	1	0	1	0	0	0	1	3	2	1	2	0	0	56
54253706	2	2	3	1	1	1	1	0	0	0	0	0	0	1	0	1	1	0	1	1	13
4031701	1	2	5	2	0	3	1	1	1	1	1	0	1	1	1	1	1	1	0	0	60
54260304	2	0	1	1	1	3	0	0	1	0	1	0	0	0	2	2	1	2	1	1	18
76601865	2	2	3	2	0	1	1	1	0	1	0	0	1	1	1	1	1	0	0	0	67
54262250	0	2	5	2	1	3	1	0	1	1	1	0	1	1	2	2	1	0	1	1	14
31473821	1	2	5	2	0	3	1	1	0	1	1	0	1	0	2	2	1	0	1	1	21
54262429	2	2	5	1	0	3	1	0	0	1	1	0	0	0	2	1	1	0	0	0	48
77077691	1	0	5	2	0	1	1	1	0	1	1	0	1	0	2	1	1	1	1	1	14
54263350	2	2	5	1	1	1	1	0	1	0	1	0	0	1	2	1	1	3	0	0	43
53256305	1	2	2	2	0	3	1	1	0	1	0	0	0	1	3	0	1	1	1	1	52
54263387	0	2	5	2	1	2	1	0	0	1	1	0	1	0	1	2	1	0	0	0	42
27502299	1	2	5	2	0	1	0	1	0	1	0	0	1	0	1	1	1	3	1	1	1
54263536	1	2	5	1	1	0	1	0	0	1	1	0	0	0	2	0	1	0	1	1	36
4551853	2	2	3	1	1	1	1	1	0	1	1	0	0	0	3	1	1	1	0	0	32
54265023	2	2	3	1	1	1	1	0	0	1	1	0	0	0	3	1	1	1	1	1	25
76637501	2	0	5	1	0	3	1	1	1	0	1	0	0	1	3	2	1	1	1	1	1
54268772	1	2	5	2	0	1	1	0	0	1	0	1	0	1	0	1	1	0	1	1	4
52738816	1	2	4	2	0	1	1	1	0	1	1	0	0	0	2	1	1	0	0	0	68
54269540	0	2	0	1	0	2	1	0	0	1	0	0	1	0	2	2	1	0	0	0	43
40453385	1	1	0	1	1	3	1	1	0	1	1	0	0	1	2	2	1	0	0	0	33
54271493	2	2	1	0	0	2	1	0	0	0	0	0	0	1	2	2	1	0	0	0	44
16538516	2	1	5	2	0	3	1	1	0	1	1	0	0	0	1	2	1	1	0	0	53
54276781	0	2	5	2	1	0	1	0	0	1	0	0	1	1	2	0	1	0	0	0	42
77164226	2	2	5	2	1	1	1	1	1	1	0	1	0	1	2	1	1	0	1	1	9
54277890	2	1	3	0	0	1	0	0	1	1	1	0	0	0	2	1	1	1	0	0	49
62675326	1	2	0	2	1	3	1	1	0	0	0	0	0	0	2	2	1	0	1	1	10
54277979	2	2	0	2	0	3	1	0	1	0	1	0	0	0	2	2	1	3	1	1	7
73184157	1	0	3	1	1	2	1	1	1	0	1	0	0	0	2	2	1	1	1	1	17
54290814	1	2	3	2	0	0	1	0	0	1	0	0	1	0	3	0	1	2	0	0	39
52693962	0	1	1	2	0	2	1	1	0	1	0	0	0	0	0	2	1	0	1	1	44
54294191	1	2	1	2	1	1	1	0	0	1	0	0	0	0	0	1	1	0	0	0	40
54362872	2	2	3	2	0	1	1	1	1	1	1	0	0	0	2	1	1	2	0	0	41
54294360	2	2	3	2	0	1	1	0	1	1	1	0	0	0	2	1	1	2	1	1	23
77638329	0	2	1	2	0	2	0	1	0	1	1	0	0	0	0	2	1	0	1	1	15
54294612	1	0	5	2	1	2	1	0	0	1	0	0	1	0	3	2	1	2	0	0	41
22512153	1	1	5	1	1	0	0	1	1	1	1	0	0	0	2	0	1	2	0	0	37
54303952	1	1	3	2	0	1	1	0	0	1	0	0	1	0	1	1	1	2	1	1	14
52709125	1	2	3	2	1	0	1	1	0	1	1	0	0	0	2	0	1	0	0	0	73
54304381	2	2	5	1	0	3	1	0	0	1	0	0	0	0	2	2	1	0	0	0	40
22500006	1	1	4	0	1	0	0	1	0	1	0	0	0	1	2	0	1	0	0	1	2
54304614	2	2	4	2	0	1	1	0	1	1	0	1	1	1	3	1	1	1	0	0	39
59323756	2	2	5	2	0	1	1	1	0	1	1	0	1	0	3	1	1	0	0	0	34
54312580	1	2	3	1	1	1	0	0	0	1	1	0	0	0	3	1	1	0	1	1	34
54378513	1	2	1	2	1	1	1	1	0	1	0	0	1	0	2	1	1	1	0	0	36
54313971	1	2	3	2	1	2	1	0	0	1	0	0	0	1	0	2	1	2	1	1	10
39396409	2	0	2	2	1	1	1	1	1	1	1	0	0	0	2	1	1	3	1	1	32
54319316	1	0	3	2	1	1	1	0	0	1	0	0	0	0	0	1	1	2	0	0	39
14553668	2	2	4	1	0	1	1	1	1	0	1	0	0	1	2	1	1	0	1	1	53
54321525	2	2	4	2	1	3	1	0	0	1	1	0	0	0	2	1	1	1	0	0	44
26983457	2	1	5	1	1	3	0	1	0	1	0	0	1	1	2	2	1	3	0	0	42
54329788	1	2	5	2	1	0	0	0	1	1	1	1	1	1	0	0	1	0	1	1	22
53850359	2	2	3	1	1	1	1	1	0	0	0	0	0	0	2	1	1	3	1	1	24
54330973	0	2	5	1	1	1	1	0	0	1	1	0	0	0	2	1	1	0	1	1	27
31514618	1	0	3	2	0	3	1	1	0	1	0	0	0	0	0	2	1	2	1	1	16
54332981	1	2	5	2	0	3	1	0	0	1	0	0	0	0	1	2	1	0	0	0	38
9053613	0	2	4	1	0	2	1	1	0	1	1	0	0	0	2	2	1	2	1	1	43
54333631	2	2	3	2	1	0	1	0	0	0	0	0	1	0	3	0	1	0	0	0	54
33891944	1	2	5	1	1	2	1	1	0	0	1	0	0	0	2	2	1	0	0	0	45
54333931	2	2	5	1	1	0	1	0	0	0	1	0	0	0	2	0	1	0	0	0	37
22540012	2	2	1	2	1	1	1	1	1	1	1	1	0	0	0	1	1	1	1	1	4
54342094	1	2	5	2	1	2	0	0	0	1	0	0	0	1	0	2	1	0	1	1	21
54415925	1	2	5	2	1	3	1	1	0	0	1	0	0	0	2	2	1	2	1	1	30
54357472	1	2	5	2	1	3	1	0	0	0	1	0	0	0	2	2	1	2	1	1	17
53167858	1	0	5	1	1	1	0	1	0	1	1	0	0	0	2	1	1	0	0	0	64
54358690	2	0	3	2	1	2	1	0	0	0	1	0	0	0	2	2	1	3	1	1	12
63301144	2	2	5	2	0	3	1	1	0	0	1	0	0	0	2	2	1	3	1	1	14
54370576	2	2	5	2	0	2	0	0	0	0	0	0	1	0	2	2	1	3	1	1	3
39938585	2	0	2	1	1	2	1	1	0	0	1	0	0	0	2	2	1	1	0	0	22
54372866	2	2	5	1	1	0	1	0	0	0	1	0	0	0	2	0	1	1	0	0	40
59289773	2	2	3	1	1	1	1	1	0	0	1	0	0	0	2	1	1	3	1	1	19
54383370	2	2	3	1	1	1	1	0	0	0	1	0	0	0	2	1	1	3	0	1	4
55364584	2	2	3	1	1	1	1	1	0	1	1	0	0	0	2	1	1	0	0	0	18
54389805	2	2	5	2	0	3	1	0	0	1	1	0	0	0	0	1	1	0	1	1	35
73203384	0	2	1	2	1	1	0	1	0	1	1	0	0	0	3	1	1	2	0	0	45
54391363	2	2	5	0	0	2	1	0	1	0	1	0	0	0	2	2	1	1	1	1	38
59369224	2	2	3	1	1	0	0	1	0	0	0	0	0	0	2	0	1	3	0	0	19
54395160	2	2	5	0	1	0	0	0	1	0	1	0	0	0	2	0	1	0	0	0	33
53833880	1	2	5	1	1	3	1	1	1	1	1	1	0	1	2	1	1	2	1	1	34
54398557	1	2	4	1	1	1	0	0	0	0	0	0	1	1	3	1	1	0	1	1	2
31925248	1	0	5	2	0	3	1	1	0	1	0	0	0	1	3	2	1	0	0	0	36
54399643	1	2	5	2	1	3	1	0	0	1	0	0	1	0	3	2	1	1	0	0	22
73785185	2	2	0	1	1	3	1	1	1	0	1	0	0	0	2	1	1	0	0	0	20
54402008	2	2	5	2	1	3	1	0	0	0	0	0	0	0	2	2	1	2	0	0	32
4056455	2	2	5	2	0	3	1	1	0	1	1	0	1	0	1	2	1	1	1	1	45
54406034	2	2	3	1	0	1	1	0	0	0	0	0	0	1	2	1	1	3	1	1	22
62649171	1	0	5	1	0	1	1	1	0	0	0	0	0	0	2	1	1	0	0	0	72
54413704	2	2	3	1	1	3	1	0	1	1	1	0	0	1	2	2	1	0	0	0	38
52620570	1	0	5	2	0	3	0	1	0	1	0	0	0	1	2	2	1	1	1	1	75
54416669	1	2	1	2	0	3	1	0	1	1	1	1	0	0	2	1	1	0	1	1	16
76614682	2	2	3	2	0	2	1	1	0	0	0	0	1	0	3	2	1	3	1	1	10
54803741	0	2	5	2	0	2	1	0	0	1	1	0	1	0	3	2	1	0	0	0	31
77080886	1	2	3	2	1	1	1	1	1	0	1	0	0	0	2	1	1	0	1	1	41
54811572	2	2	5	1	0	0	1	0	1	1	1	0	0	0	3	0	1	0	0	0	30
52171426	2	2	5	2	1	3	1	1	0	0	1	0	0	0	2	2	1	2	1	1	32
54821773	1	2	5	2	0	3	1	0	0	1	1	0	1	0	2	2	1	2	1	1	8
54351848	1	2	5	2	0	1	1	1	1	1	1	0	0	0	2	1	1	0	0	0	44
54835033	0	2	5	2	1	1	1	0	1	1	1	0	0	0	3	1	1	0	0	0	31
53854084	1	2	5	1	1	2	1	1	0	0	1	0	0	0	2	2	1	0	0	0	46
54837917	1	2	5	1	1	2	1	0	0	0	1	0	0	0	2	2	1	0	1	1	17
26433299	1	2	5	1	0	1	0	1	1	0	1	0	0	0	2	1	1	0	1	1	42
54845599	2	2	5	2	0	3	1	0	0	1	0	0	1	0	0	1	1	2	1	1	10
77107288	2	0	2	2	1	1	1	1	1	1	0	0	0	0	2	1	1	0	1	1	37
54849940	1	2	5	2	1	1	1	0	1	1	0	0	0	0	2	1	1	0	0	0	10
14081941	1	0	3	1	0	1	1	1	0	1	1	0	0	0	2	1	1	2	0	0	82
54850625	2	2	0	2	1	2	1	0	0	1	1	0	1	0	1	2	1	0	1	1	15
52725345	1	2	5	1	0	1	0	1	0	1	0	0	0	0	3	1	1	0	0	0	66
54851940	1	2	5	2	0	0	1	0	0	1	1	0	0	0	3	0	1	0	0	0	29
59355513	1	2	3	2	1	2	1	1	1	1	0	1	0	0	3	2	1	3	1	1	9
54856977	2	1	3	1	1	3	1	0	1	1	0	0	0	1	2	1	1	2	1	1	17
53270677	0	2	3	1	1	0	1	1	0	1	0	0	1	0	2	0	1	2	0	0	56
54857512	1	2	0	2	1	3	1	0	0	1	0	0	0	1	1	1	1	2	1	1	12
63300780	1	2	5	2	0	3	1	1	0	1	0	0	0	1	1	2	1	0	1	1	20
54870879	2	2	5	1	0	1	1	0	1	1	1	0	0	1	2	1	1	0	0	0	24
73293235	1	2	5	1	1	1	1	1	0	1	1	0	1	0	3	1	1	0	0	0	35
54872302	2	1	5	1	0	2	1	0	0	0	1	0	0	0	2	2	1	0	0	0	47
31938895	1	2	5	2	1	2	0	1	1	1	1	0	0	0	1	2	1	0	0	0	28
54876612	1	2	5	1	0	2	1	0	1	1	1	0	0	0	0	2	1	2	1	1	9
73805850	1	2	5	2	1	3	1	1	0	1	0	0	0	1	1	2	0	1	0	0	18
54877086	2	2	3	2	1	2	1	0	0	1	1	0	1	0	2	2	1	0	0	0	26
73279282	2	2	4	1	0	1	0	1	1	0	1	0	0	0	2	1	1	0	0	0	47
54879724	1	1	1	2	1	3	1	0	0	1	1	0	0	0	2	1	1	0	1	1	19
76622268	2	2	3	1	1	1	0	1	0	1	1	0	0	0	2	1	1	3	1	1	58
54887041	2	2	5	1	1	2	0	0	0	1	0	0	1	0	3	2	1	3	0	0	26
31494087	1	2	3	2	0	3	1	1	0	0	0	0	0	1	2	1	1	0	0	0	63
54893164	1	2	4	2	0	3	1	0	0	1	1	0	1	0	1	2	1	0	0	0	26
14618470	2	1	5	1	0	3	1	1	1	1	1	0	0	0	2	2	1	0	0	0	42
54906898	1	1	5	2	1	3	1	0	0	1	0	0	0	0	2	1	1	0	1	1	7
31893012	2	2	5	2	1	2	1	1	0	1	1	0	1	0	2	2	1	0	1	1	29
54908908	2	2	5	1	0	2	1	0	1	0	1	0	0	1	2	2	1	2	1	1	7
52620078	0	1	4	1	0	1	1	1	0	1	1	0	0	0	2	1	1	0	1	1	62
54913475	2	2	3	2	0	2	1	0	0	1	1	0	0	0	2	1	1	1	0	0	22
9043188	1	2	3	2	0	1	1	1	0	1	1	0	1	1	2	1	1	1	1	1	12
54915372	2	2	5	1	0	2	1	0	0	1	1	0	0	1	3	2	1	1	0	0	23
53253159	2	2	5	1	0	0	0	1	1	1	1	0	1	0	2	0	1	0	0	0	61
54916304	2	2	3	1	0	1	1	0	0	1	1	0	0	0	2	1	1	0	0	0	22
55372208	1	0	5	2	0	3	1	1	0	1	1	0	0	0	0	1	1	3	0	0	17
54919776	2	2	5	2	1	1	1	0	0	0	0	0	1	0	2	1	1	1	0	0	29
4085206	2	2	3	1	1	3	1	1	0	0	1	0	0	0	2	1	1	0	0	0	51
54935863	0	2	3	1	1	2	0	0	0	1	1	0	1	0	3	2	1	0	0	0	25
4113235	0	1	3	2	0	2	1	1	0	1	1	0	1	0	3	2	1	2	0	0	43
54940036	1	2	1	1	1	1	0	0	0	1	1	0	0	0	2	1	1	2	0	0	19
59660675	1	2	5	2	0	1	0	1	0	1	1	0	0	0	0	1	1	0	0	0	21
54946398	0	2	3	1	1	2	1	0	0	1	1	0	0	0	2	2	1	0	0	0	19
26458821	2	2	5	1	1	3	1	1	0	1	1	1	0	1	2	2	1	0	0	0	74
54954547	2	2	5	1	1	3	1	0	1	1	1	1	1	1	3	1	1	3	0	0	21
31505051	0	2	5	1	1	1	1	1	0	1	0	0	0	0	3	1	0	2	0	0	6
54961709	1	1	5	2	0	3	1	0	0	1	1	0	0	0	2	2	1	0	1	1	26
59239142	2	2	5	1	0	3	1	1	0	0	1	0	0	0	2	2	1	3	0	1	42
54961740	2	2	5	1	0	3	1	0	0	0	1	0	0	0	2	2	1	3	0	0	20
59262097	2	2	3	2	1	3	1	1	0	0	1	0	0	0	2	1	1	0	1	1	25
54964763	0	2	4	2	0	2	0	0	0	1	1	0	1	0	1	2	1	2	0	0	20
16491460	2	2	5	1	0	1	1	1	1	1	1	0	0	0	2	1	1	0	0	0	28
54965603	1	2	5	1	1	1	1	0	1	1	1	0	0	0	3	1	1	0	0	0	20
59335826	2	2	3	1	1	1	1	1	0	0	1	0	0	0	2	1	1	0	0	0	29
54967711	1	2	5	1	0	2	1	0	0	1	1	0	0	1	0	2	1	1	1	1	11
62769203	2	0	5	0	0	3	1	1	1	0	1	1	0	1	2	1	0	1	1	1	6
55354238	2	2	0	1	0	3	1	0	0	0	1	1	0	1	2	1	1	3	1	1	14
55498766	1	2	3	2	1	3	1	1	1	1	1	0	1	1	3	1	1	0	0	0	70
55358303	1	2	5	1	0	3	1	0	0	1	1	0	0	0	2	2	1	0	0	0	19
53274731	1	1	5	2	0	3	1	1	0	1	1	0	0	0	2	2	1	1	1	1	15
55360469	0	2	5	2	1	2	1	0	0	0	0	0	0	1	2	2	1	0	0	0	19
62775824	0	0	5	1	0	3	1	1	1	1	1	0	0	1	1	1	1	2	0	0	44
55361852	1	1	0	1	1	3	1	0	0	1	0	0	0	1	1	1	1	0	1	1	7
62693834	1	2	5	2	0	2	1	1	0	1	1	0	1	0	3	2	1	1	0	0	62
55363373	1	0	5	1	1	1	1	0	0	1	0	0	1	1	1	1	1	1	0	0	19
40427616	0	1	5	2	0	1	1	1	0	0	0	0	0	0	2	1	1	2	0	0	40
55366434	0	2	4	2	0	2	1	0	0	1	0	0	1	0	3	2	1	0	0	0	17
40526021	1	2	5	1	0	2	1	1	0	0	1	0	0	0	2	2	1	0	0	0	19
55368811	1	2	5	1	0	2	1	0	0	0	1	0	0	0	2	2	1	0	0	0	16
73208219	2	2	3	1	0	0	0	1	0	1	1	0	0	0	3	0	1	0	0	0	44
55370911	2	2	3	2	0	3	1	0	0	0	1	0	0	0	2	2	1	0	0	0	21
54867965	2	2	5	0	1	3	0	1	1	0	0	0	0	0	2	1	1	0	0	1	14
55371280	1	2	4	2	1	0	0	0	0	1	1	0	0	0	2	0	1	0	0	0	18
53182172	0	2	5	2	0	0	0	1	0	0	1	0	0	0	2	0	1	0	0	0	66
55372199	1	2	5	1	1	1	0	0	0	1	1	0	0	0	2	1	1	2	0	0	25
53751207	0	2	2	2	1	0	0	1	0	1	0	0	1	0	1	0	1	0	0	0	49
55382473	0	2	4	1	1	2	1	0	1	1	1	0	1	0	3	2	1	0	0	0	23
53294782	2	2	3	2	0	2	1	1	0	1	0	0	0	1	1	2	1	1	1	1	15
55385966	1	2	1	1	1	1	1	0	1	0	1	0	0	0	2	1	1	2	0	0	17
63269845	2	2	3	2	0	3	0	1	0	0	0	0	1	1	2	2	1	3	1	1	17
55388867	2	2	3	1	0	1	0	0	0	1	0	1	1	0	1	1	1	0	1	1	4
4125236	2	2	5	1	1	2	1	1	1	0	1	0	0	0	2	2	1	0	0	0	41
55389385	2	2	5	1	1	2	1	0	1	0	1	0	0	0	2	2	1	0	0	0	20
55445571	2	2	3	1	1	1	1	1	0	0	1	0	0	0	2	1	1	0	0	0	7
55390519	2	2	3	1	1	1	1	0	0	0	1	0	0	0	2	1	1	0	0	0	18
39401223	1	2	3	1	1	0	1	1	1	1	1	0	0	1	2	0	1	0	1	1	24
55393093	1	2	5	2	1	1	1	0	0	1	0	0	0	1	2	1	1	0	0	0	16
39866908	2	2	5	1	0	3	1	1	0	1	0	0	0	1	0	1	1	3	1	1	2
55401690	1	2	5	0	1	3	1	0	1	1	1	0	0	1	2	2	1	3	1	1	13
53797949	0	2	3	0	1	1	1	1	0	1	1	0	0	0	2	1	1	0	0	0	55
55407030	0	0	5	2	0	2	1	0	0	1	1	0	1	0	0	2	1	2	1	1	5
72623002	1	2	4	2	0	1	1	1	0	1	0	0	0	1	2	1	1	0	0	0	71
55414376	1	2	4	2	0	1	1	0	0	1	0	0	0	1	2	1	1	0	0	0	18
14647807	1	2	5	1	0	2	0	1	0	1	1	0	0	0	3	2	1	2	1	1	41
55420703	2	2	5	2	0	3	1	0	0	0	1	0	0	0	2	2	1	2	0	0	15
33521018	1	2	4	0	1	1	0	1	1	1	1	0	0	0	2	1	1	2	1	1	61
55422787	2	2	5	2	0	1	1	0	1	1	1	0	1	1	0	1	1	1	1	1	2
39894608	0	1	5	2	1	3	1	1	0	1	0	0	1	1	3	2	1	2	0	0	34
55427584	2	2	5	1	1	2	1	0	0	0	0	0	1	0	2	2	1	0	0	0	16
62763466	2	2	2	2	0	1	1	1	0	1	1	0	0	0	1	1	1	0	0	0	45
55445142	1	2	2	2	1	1	1	0	0	1	1	0	0	0	2	1	1	0	0	0	15
72675985	2	2	3	1	0	0	1	1	1	0	1	0	0	0	2	0	1	2	0	0	62
55446349	2	0	1	1	0	0	1	0	0	1	0	0	0	1	0	0	1	0	0	0	14
62725317	2	2	0	1	0	1	1	1	0	0	0	0	0	0	3	1	1	0	0	1	44
55447287	1	0	5	2	1	2	1	0	1	1	0	1	0	1	0	2	1	2	1	1	1
63269633	2	2	0	1	1	3	1	1	1	1	0	1	0	0	2	1	1	2	0	0	34
55462836	0	2	0	1	0	2	1	0	0	1	1	0	0	0	2	2	1	2	0	0	8
33906742	2	2	5	2	1	1	1	1	0	1	0	0	1	0	3	1	1	0	0	0	35
55473983	2	2	3	1	0	2	1	0	1	1	1	0	1	0	2	2	1	0	0	0	12
40462819	1	2	3	2	0	3	1	1	0	1	1	0	1	0	2	1	1	2	1	1	2
55479780	2	2	4	2	0	2	1	0	1	1	1	1	0	1	3	2	1	1	0	0	12
76591118	2	2	0	1	0	1	1	1	0	1	1	0	0	0	3	1	1	1	1	1	37
55482791	2	2	5	1	0	0	1	0	0	1	1	0	0	0	2	0	1	0	0	0	17
59314221	0	2	5	2	1	3	1	1	0	1	0	0	1	0	3	2	1	2	0	0	32
55484135	1	2	5	2	1	1	1	0	0	1	1	0	0	0	3	1	1	2	0	0	16
4040664	0	1	5	2	0	1	1	1	0	1	1	0	0	0	2	1	1	0	1	1	26
55504968	1	2	5	2	0	2	1	0	0	1	1	0	0	0	1	2	1	0	0	0	12
20205647	2	2	3	2	0	1	1	1	0	1	0	0	0	0	1	1	1	0	0	0	50
55506677	1	0	3	2	0	3	1	0	1	1	1	0	0	0	0	2	1	2	0	0	14
53286094	1	2	1	1	1	1	1	1	0	1	1	0	0	0	3	1	1	0	0	0	62
55514476	0	2	3	2	1	3	1	0	0	1	1	0	0	0	2	1	1	0	0	0	12
53731479	2	2	5	2	1	3	1	1	0	1	1	0	0	0	0	2	1	0	1	1	12
55912047	1	2	5	2	1	3	1	0	0	1	0	0	0	1	3	2	1	0	0	0	19
54821014	2	2	5	2	1	2	1	1	0	1	1	0	1	0	1	2	1	2	0	0	31
56606179	2	2	3	2	0	1	1	0	0	1	1	0	0	1	2	1	1	2	0	0	30
9007132	2	2	1	2	1	1	1	1	0	0	0	0	0	1	2	1	1	1	0	0	65
58829903	1	2	3	1	0	3	1	0	1	0	1	0	0	0	2	1	1	2	1	1	59
53794604	2	2	5	1	0	3	1	1	1	1	1	0	0	0	2	1	1	0	0	1	62
58832165	2	2	5	2	1	3	1	0	1	0	1	0	0	0	2	2	1	0	1	1	28
54340968	2	2	5	1	0	3	1	1	0	1	0	0	0	1	3	1	1	2	0	0	40
58839941	2	2	3	1	0	0	1	0	0	0	1	0	0	0	2	0	1	0	1	1	67
77121048	2	2	2	1	1	1	0	1	1	1	1	0	0	1	2	1	1	3	0	0	39
58851508	1	2	3	1	1	2	1	0	0	1	1	0	0	0	3	2	1	1	0	0	76
62668914	2	2	5	2	1	3	1	1	1	1	1	0	0	1	1	2	1	0	1	1	8
58869738	1	2	3	2	0	1	0	0	1	1	0	1	0	0	1	1	1	1	1	1	10
8986504	1	2	3	2	1	0	0	1	0	0	0	0	0	0	1	0	1	1	0	1	25
58880595	0	2	5	2	0	2	1	0	0	1	1	0	0	0	2	2	1	1	1	1	46
52733216	2	2	3	2	1	3	1	1	0	1	0	0	0	1	0	2	1	3	1	1	23
58892506	2	2	5	2	0	1	0	0	1	0	1	0	0	0	3	1	1	0	1	1	55
52611461	2	2	3	1	0	1	1	1	0	1	0	1	0	0	3	1	1	0	1	1	66
58895903	1	2	5	2	0	1	0	0	0	1	1	0	1	0	0	1	1	2	1	1	5
4022527	1	1	0	1	0	2	1	1	1	1	0	0	0	0	3	2	1	2	1	1	46
58903881	1	2	5	1	1	2	1	0	1	1	0	0	0	0	2	2	1	1	1	1	14
73204940	2	2	4	1	1	1	0	1	1	1	0	0	0	0	2	1	1	0	0	0	43
58908685	0	0	0	2	1	3	1	0	1	1	1	0	0	0	0	2	1	2	1	1	8
4000941	1	2	5	2	1	2	1	1	0	1	1	0	0	0	1	2	1	0	0	0	83
58911812	1	2	5	2	1	2	1	0	0	1	1	0	0	0	1	2	1	0	1	1	18
53300820	0	2	2	2	1	1	1	1	1	1	1	0	0	0	3	1	1	0	0	0	57
58913959	1	2	2	2	0	1	1	0	1	1	1	0	0	0	2	1	1	0	1	1	8
52608998	1	2	3	2	0	1	1	1	0	1	0	0	1	0	2	1	1	1	0	0	75
59214854	1	2	3	2	0	1	1	0	0	1	0	0	1	0	2	1	1	1	1	1	15
59318711	1	2	5	1	0	2	1	1	0	1	1	0	0	0	3	2	1	0	0	0	35
59220832	2	0	3	1	0	0	1	0	0	1	1	0	0	0	2	0	1	2	0	0	68
39392890	2	2	5	1	0	1	0	1	0	0	1	0	0	0	2	1	1	0	0	0	47
59224305	2	2	5	1	0	1	0	0	0	0	1	0	0	0	2	1	1	0	0	1	1
15063987	1	0	3	0	1	0	0	1	0	0	0	0	0	1	2	0	0	2	0	0	33
59233205	1	2	5	0	1	3	1	0	0	0	1	0	0	1	2	2	1	0	0	0	64
31465367	1	2	5	2	1	3	1	1	1	0	1	0	0	0	2	2	1	1	0	0	82
59235158	1	0	5	0	1	2	1	0	1	1	1	0	0	0	3	2	1	0	1	1	30
15064615	2	2	5	2	1	1	1	1	0	1	0	0	1	0	0	1	1	3	1	1	2
59236824	2	2	0	1	0	1	1	0	1	0	1	0	0	0	2	1	1	2	1	1	16
31944676	1	0	1	2	0	3	1	1	1	1	1	0	0	1	1	2	1	0	0	0	24
59237290	1	2	5	2	1	1	1	0	1	1	0	1	0	0	2	1	1	3	1	1	52
54276698	0	0	3	2	0	3	1	1	1	1	1	0	1	0	3	2	1	2	1	1	24
59250229	1	2	3	1	0	1	1	0	1	0	1	0	0	0	2	1	1	2	1	1	47
4043703	1	2	0	1	1	1	1	1	1	0	1	0	0	1	2	1	1	2	1	1	44
59253244	1	1	4	2	1	3	1	0	0	1	1	0	0	0	2	1	1	0	1	1	21
33893989	1	2	5	2	1	3	1	1	1	1	1	0	0	0	3	1	1	0	1	1	38
59253854	2	2	4	1	0	1	1	0	1	1	1	0	0	0	2	1	1	2	1	1	30
59309051	1	2	1	1	1	0	1	1	0	1	1	0	1	0	0	0	1	1	1	1	7
59260257	2	2	4	1	0	1	0	0	0	0	0	0	0	0	2	1	1	2	0	0	48
54325599	2	2	3	0	0	0	1	1	0	1	1	0	0	1	2	0	1	0	0	0	30
59260528	2	0	5	1	0	1	1	0	1	0	1	0	0	1	2	1	0	2	1	1	14
20202733	2	2	5	1	0	2	1	1	0	1	1	0	0	0	3	2	1	2	0	0	45
59262284	1	2	5	1	0	2	1	0	1	1	1	0	1	1	1	2	1	3	1	1	44
54261980	2	2	4	2	1	2	0	1	0	0	0	0	0	1	2	2	1	3	0	0	42
59262876	1	2	3	1	0	1	1	0	1	0	1	0	0	1	2	1	0	0	1	1	5
54886657	0	2	5	2	1	1	1	1	0	1	1	0	0	0	3	1	1	0	0	0	27
59263399	2	2	5	2	0	3	1	0	1	0	1	0	0	0	2	2	1	3	1	1	21
16517416	1	1	2	1	0	1	1	1	1	1	0	1	0	0	2	1	1	0	1	1	11
59266928	2	2	3	2	1	2	1	0	0	1	0	0	1	0	1	2	1	0	1	1	1
54816099	1	2	3	1	0	3	1	1	0	0	0	0	0	1	3	0	1	2	1	1	27
59269472	2	2	1	1	0	3	0	0	0	1	1	0	0	0	2	0	1	3	0	0	50
39375302	2	2	5	2	1	3	1	1	1	0	1	0	0	1	2	1	1	0	1	1	1
59272019	1	2	5	1	1	2	1	0	1	1	1	0	1	0	3	2	0	0	1	1	39
53224133	2	2	0	1	0	2	1	1	1	1	1	0	0	0	2	2	1	2	0	0	61
59274982	1	2	5	1	1	1	1	0	1	1	1	0	0	0	2	1	1	1	0	0	45
54884274	1	2	1	1	1	1	1	1	0	1	1	0	0	0	2	1	1	0	0	0	26
59279822	1	2	5	2	1	2	1	0	0	1	1	0	0	0	2	1	1	0	0	1	16
63336349	2	2	3	1	0	1	1	1	0	1	1	0	0	0	3	1	1	0	0	1	5
59285807	1	2	1	2	1	2	1	0	0	0	1	0	0	0	2	2	1	0	1	1	31
15082199	2	0	5	2	1	3	1	1	0	1	0	0	0	1	3	2	1	1	0	0	21
59291199	2	2	0	0	0	2	1	0	1	1	1	0	0	0	2	2	0	2	0	0	41
62666339	1	2	1	2	1	1	1	1	0	1	1	0	0	1	2	1	1	0	0	0	71
59302294	1	2	5	2	1	3	0	0	0	1	0	0	0	1	2	2	1	0	1	1	26
53279340	0	2	5	2	0	1	1	1	0	0	1	0	0	0	2	1	1	2	0	0	58
59308598	0	2	5	2	0	1	1	0	0	1	1	0	0	1	2	1	1	1	1	1	10
62720020	2	2	5	2	1	3	1	1	1	0	1	0	0	0	2	2	1	3	0	0	53
59316605	1	2	5	2	1	1	1	0	0	1	1	0	0	0	2	1	1	0	0	0	39
22475731	1	2	3	1	0	1	1	1	1	1	0	0	0	1	3	1	1	2	0	0	67
59317586	2	2	5	2	1	3	1	0	1	1	1	0	0	0	2	2	1	0	0	0	31
63396471	1	0	3	2	1	3	1	1	1	1	1	0	0	0	0	2	1	2	0	0	14
59323383	1	0	3	2	1	3	1	0	1	1	0	0	1	0	0	1	1	2	1	1	18
73237908	1	2	5	2	0	0	0	1	1	0	1	0	0	0	0	0	1	0	0	0	15
59325762	1	2	0	2	1	3	1	0	0	1	0	0	1	0	0	2	1	0	1	1	29
53311469	1	0	0	1	0	3	1	1	0	1	1	0	0	0	3	2	1	0	1	1	9
59331443	0	2	1	1	0	1	0	0	0	1	1	0	0	0	2	1	1	0	0	0	28
58844264	2	2	0	1	1	3	1	1	1	1	1	0	0	1	2	2	1	0	1	1	55
59337866	2	2	3	1	1	2	1	0	1	0	1	0	0	0	2	2	1	3	0	0	30
58896838	1	2	5	1	0	1	0	1	0	0	1	0	1	0	2	1	1	0	1	1	63
59347559	2	0	5	1	1	3	1	0	0	0	1	0	0	1	2	2	1	1	0	0	26
4001191	1	0	3	2	0	1	1	1	0	1	1	0	0	0	2	1	1	2	1	1	65
59351028	0	2	1	1	0	2	1	0	0	1	0	0	1	0	3	2	1	0	0	0	25
73833583	1	2	0	2	0	3	1	1	1	1	1	0	1	0	2	1	1	1	0	0	17
59351065	0	1	3	2	0	1	1	0	0	1	1	0	0	0	2	1	1	0	0	0	25
76653300	1	0	3	2	0	3	0	1	0	1	0	0	0	0	3	1	1	0	0	0	40
59352542	2	2	2	1	1	3	0	0	1	1	1	0	0	0	2	1	1	0	1	1	26
76558377	1	2	3	1	0	1	1	1	1	1	1	0	0	0	2	1	1	0	1	1	20
59353567	0	2	4	1	0	1	1	0	1	1	1	0	0	0	1	1	1	2	1	1	1
55455013	0	2	3	2	0	1	1	1	0	1	1	0	1	0	3	1	1	0	0	0	13
59354657	0	0	1	2	0	1	1	0	0	1	1	0	1	0	2	1	1	2	1	1	16
72167743	1	1	5	1	1	1	0	1	0	0	1	0	0	1	2	1	1	0	1	1	27
59362120	1	2	5	1	1	0	0	0	0	1	1	0	1	1	2	0	1	0	1	1	13
55408014	1	2	5	1	1	0	1	1	0	1	1	0	0	0	1	0	1	0	0	0	18
59363315	2	2	5	2	1	1	1	0	1	0	0	1	0	0	3	1	1	1	1	1	2
76661932	2	0	2	2	0	2	1	1	0	1	1	0	0	0	2	2	1	0	0	0	51
59662396	1	2	0	0	1	1	1	0	1	0	1	0	0	0	2	1	1	0	0	0	27
40562259	1	1	4	2	0	1	1	1	0	1	0	0	1	0	2	1	1	2	0	0	14
59667698	1	2	4	1	0	1	1	0	1	0	1	0	0	0	3	1	1	0	0	0	23
31914828	1	0	5	2	1	2	0	1	0	1	0	1	0	0	0	2	1	2	0	0	39
59673488	2	0	5	1	1	3	1	0	1	0	1	0	0	1	2	2	1	2	0	0	17
14498767	2	2	3	1	1	1	1	1	0	1	1	0	0	0	2	1	1	0	0	0	80
59678420	2	2	3	1	1	1	1	0	0	1	1	0	0	0	2	1	1	0	0	0	16
9528527	2	2	1	2	0	3	0	1	0	1	0	0	0	1	1	2	1	0	0	0	17
59685071	1	2	4	1	0	1	1	0	0	1	1	0	0	0	2	1	1	0	0	0	15
53219129	1	0	5	2	0	3	1	1	0	0	1	0	0	1	2	2	1	2	1	1	2
59685478	2	2	5	1	1	3	1	0	0	1	1	0	0	1	2	1	1	2	0	0	17
39477630	1	2	5	2	0	2	1	1	0	0	1	0	1	0	2	2	1	0	1	1	5
59685819	1	0	3	1	1	2	1	0	0	0	1	0	0	0	2	1	1	2	0	0	15
58916599	2	2	5	1	0	0	0	1	1	1	1	0	0	0	3	0	1	3	1	1	58
59688154	0	2	5	2	1	1	1	0	0	1	1	0	0	0	3	1	1	0	0	0	14
73306497	1	0	5	1	1	3	1	1	1	1	1	1	1	1	2	1	1	1	1	1	8
59710901	1	2	0	1	0	3	0	0	0	0	1	0	0	1	2	1	1	3	0	0	17
62644244	1	2	2	2	0	0	0	1	1	0	1	1	0	0	2	0	1	1	1	1	14
62155488	1	0	1	1	0	0	0	0	0	1	1	0	1	0	1	0	1	0	1	1	30
72752174	2	2	1	2	1	1	1	1	1	1	1	0	0	1	2	1	1	0	1	1	36
62639470	1	0	5	1	1	2	1	0	1	1	1	0	0	0	2	2	1	2	1	1	30
4608879	2	1	3	2	1	2	1	1	0	0	1	0	0	0	0	2	1	2	1	1	12
62640468	0	0	3	1	0	3	1	0	0	1	0	0	1	0	1	1	1	2	1	1	22
20585877	0	2	5	2	1	2	1	1	0	1	0	0	0	1	3	2	1	0	0	0	41
62645529	1	2	5	2	0	2	1	0	0	1	0	0	0	1	2	2	1	0	1	1	13
59329316	1	2	1	1	0	1	1	1	0	1	0	0	1	0	3	1	1	0	0	0	39
62649620	0	2	3	2	1	0	0	0	0	1	0	0	1	0	3	0	1	0	1	1	12
53160086	2	2	0	1	0	1	1	1	0	0	1	0	0	1	2	1	1	0	0	0	82
62673156	2	2	3	1	1	3	1	0	1	0	0	0	1	1	2	1	0	2	1	1	10
15053873	1	2	3	1	0	1	1	1	1	1	0	0	0	0	2	1	1	2	0	0	28
62694559	1	0	2	2	1	0	0	0	1	1	0	0	0	0	2	0	1	2	0	1	3
73741041	1	0	3	2	0	3	1	1	1	1	1	0	0	0	2	1	1	2	0	0	41
62718881	1	0	3	2	0	3	1	0	1	1	1	0	0	0	2	1	1	2	1	1	19
73772980	2	2	5	2	0	1	1	1	0	1	1	0	0	0	2	1	1	3	0	0	19
62719834	1	2	5	2	0	2	1	0	0	1	1	0	0	0	0	0	1	0	1	1	15
72236653	1	2	5	1	0	0	0	1	0	1	1	0	0	0	2	0	1	0	0	0	80
62720791	1	2	0	1	0	1	0	0	0	1	1	0	0	0	3	1	1	1	1	1	36
31479404	2	0	1	2	0	1	0	1	0	1	1	0	0	0	2	1	1	3	0	0	48
62727688	2	2	5	1	0	3	1	0	1	0	1	0	0	0	2	1	1	3	1	1	3
54417051	0	2	5	1	0	3	1	1	0	0	1	0	0	1	2	2	1	2	1	1	2
62729993	2	2	5	1	0	3	0	0	0	0	0	0	0	1	2	0	1	0	0	0	51
55456052	2	1	5	2	0	3	1	1	0	0	1	0	0	0	2	2	1	3	1	1	13
62731907	2	2	3	0	1	0	0	0	0	1	1	0	0	0	2	0	1	0	0	0	57
62785955	1	2	3	2	0	0	1	1	0	1	1	0	0	0	1	0	1	0	0	0	37
62735341	1	2	5	2	0	1	1	0	0	1	0	0	1	0	2	1	1	0	1	1	28
22525482	2	2	2	2	1	3	1	1	0	1	1	0	0	1	3	0	1	0	0	0	20
62739766	2	2	3	1	1	0	0	0	0	0	1	0	0	0	2	0	1	0	1	1	26
39936819	2	2	5	2	0	3	1	1	0	1	0	0	0	1	3	2	1	2	0	0	54
62742064	2	2	5	1	0	1	0	0	1	0	1	0	0	0	2	1	1	0	0	0	50
4060295	1	1	4	2	1	0	0	1	1	0	1	0	1	0	3	0	1	0	1	1	28
62749126	1	0	3	2	0	3	1	0	1	1	1	0	0	1	1	1	0	1	0	0	58
59318639	2	0	1	1	0	1	0	1	1	1	1	0	0	0	2	1	1	2	0	0	33
62764244	2	2	1	2	1	2	1	0	0	0	0	0	0	0	3	2	1	0	1	1	37
16505924	1	1	5	1	1	3	1	1	1	1	0	0	0	1	2	2	1	0	0	1	52
62766578	2	2	1	2	1	1	0	0	1	1	1	0	0	0	2	1	1	2	0	1	17
73736744	2	2	5	2	1	1	1	1	1	0	1	0	0	0	2	1	1	0	0	0	30
62767994	1	2	5	2	0	1	1	0	1	1	1	0	1	0	2	1	1	0	1	1	37
4017547	1	2	0	2	1	1	1	1	0	1	0	0	1	1	2	1	1	1	1	1	28
62770596	2	0	3	0	0	2	1	0	1	1	1	0	0	1	0	2	1	2	1	1	12
31928800	1	0	5	2	0	2	1	1	1	1	1	0	0	0	2	2	0	0	1	1	31
62787512	1	0	5	2	1	2	1	0	1	1	1	0	1	0	2	2	1	0	1	1	3
77637782	2	2	5	2	1	3	1	1	0	0	0	0	0	0	2	2	1	0	0	0	20
62791278	2	0	3	2	0	1	1	0	0	1	1	0	0	0	1	1	1	2	0	0	36
31495686	1	0	5	2	0	0	1	1	1	1	0	0	1	0	2	0	1	2	1	1	34
62797009	1	0	5	2	1	2	1	0	1	1	0	0	0	1	2	2	1	1	1	1	31
33858640	0	2	5	1	1	1	1	1	1	1	1	0	0	0	2	1	1	0	0	0	65
63268089	2	0	5	2	0	0	1	0	0	1	0	0	0	0	0	0	1	2	0	0	32
40435173	1	2	5	1	1	1	0	1	0	1	0	0	0	0	2	1	1	0	0	0	33
63270366	1	2	5	1	1	1	0	0	0	1	0	0	0	0	2	1	1	0	0	0	33
62744204	2	0	0	1	0	1	1	1	0	1	1	0	0	0	2	1	1	3	1	1	43
63276338	0	0	3	2	0	1	1	0	0	1	1	0	1	0	0	1	1	2	0	0	28
39941944	2	2	5	2	0	3	1	1	0	0	1	0	0	0	2	2	1	3	1	1	6
63282112	1	0	3	1	0	1	1	0	0	1	1	0	1	0	2	1	1	2	1	1	14
54264213	1	2	1	2	0	3	0	1	0	1	1	0	1	1	1	1	1	2	1	1	34
63292466	2	2	1	0	0	3	0	0	1	0	1	0	1	0	2	0	1	3	0	0	24
54306309	1	2	5	1	0	1	1	1	1	1	1	0	0	0	2	1	1	1	0	0	40
63295951	1	0	3	1	0	1	1	0	0	1	0	0	0	0	0	1	1	0	1	1	24
39966633	1	0	5	0	1	1	1	1	1	1	1	0	0	0	2	1	1	2	0	0	51
63302275	2	0	5	2	1	1	1	0	0	1	0	0	0	1	0	1	1	1	1	1	7
73244573	2	2	2	1	0	1	1	1	0	0	1	0	0	0	2	1	1	3	0	1	33
63310772	2	2	5	1	0	0	0	0	0	1	1	0	0	0	3	0	1	3	0	0	19
72635672	2	0	3	2	0	1	1	1	0	1	1	0	0	0	0	1	1	2	0	1	6
63316831	1	2	5	2	0	3	1	0	0	1	0	0	1	0	1	2	1	0	1	1	18
39885713	2	0	5	2	0	3	1	1	0	1	1	0	1	0	1	2	1	0	1	1	53
63325160	1	2	5	2	1	3	1	0	0	1	1	0	0	1	1	2	1	2	0	0	19
8969388	2	2	3	1	0	0	0	1	0	0	0	0	0	0	2	0	1	3	0	0	82
63330969	2	2	5	0	0	0	0	0	1	0	1	0	0	0	2	0	1	0	0	0	10
59218190	2	2	3	2	1	1	1	1	0	0	1	0	0	0	3	1	1	2	1	1	51
63331648	1	2	3	2	0	1	1	0	0	1	1	0	1	0	3	1	1	2	0	0	23
58857357	1	2	5	1	1	3	1	1	1	0	1	0	0	0	2	2	1	0	1	1	26
63332204	1	2	3	1	0	1	1	0	0	1	0	0	1	0	2	1	1	0	0	0	17
4135159	1	2	5	2	1	3	1	1	0	1	1	0	0	1	3	2	1	0	0	0	37
63340207	2	2	5	2	0	3	1	0	0	1	1	0	0	1	2	2	1	0	0	0	16
72631255	1	0	5	2	1	2	1	1	0	1	0	0	1	0	0	2	1	2	1	1	23
63340963	1	0	3	2	0	1	1	0	0	1	0	0	0	1	1	1	1	2	0	0	19
26959162	0	2	5	2	0	1	1	1	1	1	1	1	0	0	3	1	1	0	0	0	49
63343828	1	2	1	1	1	1	0	0	1	1	1	0	0	1	2	1	1	2	0	0	23
14511554	1	2	5	2	1	3	1	1	0	0	0	0	0	1	0	2	1	0	1	1	5
63344166	1	2	5	2	1	3	1	0	0	0	0	0	0	1	0	2	1	0	1	1	1
76644343	0	2	5	1	0	1	1	1	0	1	1	0	0	0	3	1	1	1	1	1	25
63344804	2	0	0	1	1	2	1	0	1	1	0	1	0	1	1	2	1	2	0	1	10
62705863	1	2	3	2	0	1	1	1	0	1	1	0	1	1	2	1	1	2	1	1	3
63370634	2	2	5	2	1	2	1	0	0	0	0	0	1	1	3	2	1	2	0	0	17
76522163	2	2	3	1	0	1	0	1	0	1	1	0	0	0	3	1	1	3	1	1	59
72160167	2	2	5	2	1	1	0	0	0	0	1	0	0	0	2	1	1	0	0	1	72
39402936	2	2	3	2	0	3	1	1	0	0	0	0	1	1	2	2	1	2	1	1	55
72173754	1	0	5	2	0	2	1	0	0	1	1	0	1	1	2	2	1	1	1	1	11
53312170	2	2	5	2	0	3	1	1	0	0	0	0	0	0	2	2	1	3	1	1	24
72180002	1	2	5	1	1	1	0	0	1	0	1	0	0	0	2	1	1	0	0	0	78
9536617	2	2	5	2	0	0	1	1	0	1	0	0	0	1	1	0	1	0	0	0	23
72181381	2	1	3	2	1	1	1	0	0	0	0	0	0	0	0	1	1	3	0	1	23
39471396	1	2	5	2	1	1	1	1	0	1	0	0	0	0	2	1	1	0	1	1	39
72183565	1	2	3	1	1	0	1	0	1	1	1	0	0	0	2	0	1	0	1	1	52
58893464	2	2	0	1	1	1	0	1	0	1	1	0	0	0	2	1	1	0	0	0	75
72188127	1	2	5	2	0	1	1	0	0	0	1	0	0	0	3	1	1	0	0	0	78
59281241	0	2	5	1	1	3	1	1	1	1	1	0	0	0	2	2	1	1	0	0	44
72191489	2	2	5	2	0	0	0	0	0	1	0	0	0	0	0	0	1	1	1	1	22
73176897	1	2	3	2	0	1	1	1	1	1	1	1	1	1	2	1	1	1	1	1	3
72197833	1	1	5	2	1	3	1	0	0	1	0	0	1	1	0	0	0	0	1	1	8
54869966	2	2	5	2	0	1	1	1	1	0	1	0	0	0	2	1	1	3	1	1	24
72217885	1	2	0	2	1	2	1	0	0	1	0	0	0	1	3	2	1	0	1	1	55
62666866	2	2	5	1	1	1	0	1	0	0	0	0	0	1	3	1	1	0	0	0	68
72228980	2	2	3	2	1	0	1	0	0	0	1	0	0	0	2	0	0	3	1	1	38
76534257	1	0	3	2	0	3	1	1	0	1	1	0	0	1	3	2	1	2	1	1	28
72233674	2	2	5	1	1	3	1	0	0	1	1	0	0	0	2	0	1	0	1	1	34
39965937	2	2	5	1	0	0	0	1	0	0	0	0	0	0	2	0	0	0	0	0	16
72234385	2	0	5	1	1	2	1	0	0	0	1	0	0	0	2	2	1	2	0	1	66
14530379	1	2	1	1	1	0	0	1	0	1	0	0	1	0	0	0	1	0	1	1	27
72236680	2	2	5	2	1	1	1	0	0	1	1	0	0	0	2	1	1	3	0	1	48
4606551	1	1	3	2	1	2	1	1	0	0	0	0	0	0	0	2	1	1	0	0	15
72620746	1	2	5	2	0	1	1	0	1	0	1	0	0	0	2	1	1	2	0	1	30
53290412	2	2	3	2	0	1	1	1	0	1	0	0	0	0	0	1	1	2	1	1	13
72622461	2	2	0	0	1	1	0	0	1	1	0	0	0	0	2	1	1	0	1	1	31
72689085	2	2	1	2	1	2	1	1	0	0	0	0	0	1	3	2	1	3	1	1	15
72654628	2	2	5	2	0	3	1	0	0	1	0	0	0	1	3	1	1	3	1	1	21
20175814	1	2	0	0	1	0	1	1	1	1	1	0	1	0	2	0	1	0	1	1	33
72673859	2	2	5	2	1	1	1	0	0	1	1	0	0	0	2	1	1	0	1	1	26
72647030	1	2	0	1	0	2	1	1	0	1	0	0	1	0	2	2	1	2	1	1	38
72676194	1	2	3	2	0	1	1	0	1	0	1	0	0	0	2	1	0	2	1	1	14
77219323	2	2	0	0	1	2	1	1	1	1	1	0	0	0	2	2	1	1	0	0	21
72690942	1	2	5	2	1	1	1	0	0	1	0	0	1	0	0	1	1	0	1	1	50
62797448	1	0	5	2	1	3	1	1	0	1	1	0	1	1	2	2	1	0	1	1	15
72692748	1	0	5	2	0	3	1	0	0	0	1	0	0	0	2	2	0	1	0	0	52
14541344	2	2	0	0	0	2	1	1	1	1	1	0	0	0	2	2	1	1	0	0	67
72699808	1	2	5	2	0	1	1	0	0	1	0	0	1	0	0	1	1	0	1	1	23
15081579	0	2	1	2	1	1	1	1	1	0	1	0	0	0	2	1	1	1	0	0	22
72719322	2	2	5	2	1	3	1	0	0	1	0	0	0	0	0	2	1	0	1	1	8
52687769	2	2	0	1	0	3	1	1	0	1	0	0	0	0	0	2	1	3	1	1	10
72738413	0	1	2	2	0	0	1	0	0	1	0	0	0	1	3	0	1	0	0	0	56
31469415	1	2	3	2	1	3	1	1	0	1	0	0	1	1	2	2	1	1	1	1	6
72744227	2	2	5	2	1	0	0	0	1	1	1	0	1	1	2	0	1	1	1	1	1
76539747	2	1	0	2	1	3	1	1	0	1	1	0	0	1	2	2	1	0	0	0	78
72764973	1	2	3	2	0	2	1	0	0	0	1	0	0	0	2	1	1	1	1	1	27
54410902	0	2	4	1	0	2	1	1	1	1	1	0	0	0	3	2	1	0	0	0	32
72767092	1	2	4	1	0	0	1	0	1	1	1	0	0	0	3	0	1	0	1	1	6
59258135	1	2	4	1	1	1	1	1	0	1	0	0	1	1	2	1	1	1	0	0	50
72771969	2	2	0	1	1	1	1	0	0	0	1	0	0	0	2	1	1	0	1	1	1
72173748	1	2	5	2	0	3	1	1	1	0	1	1	0	0	2	1	1	0	1	1	46
72776374	2	2	5	1	0	3	1	0	0	0	1	0	0	0	1	2	1	2	0	0	18
4109316	0	1	5	2	0	3	1	1	1	1	1	0	1	0	2	2	1	0	1	1	14
72776380	1	2	4	2	0	2	1	0	0	1	0	0	1	0	0	2	1	2	1	1	20
52646953	2	2	5	2	1	1	1	1	0	1	1	0	0	0	1	1	1	0	0	0	80
72776886	2	2	5	1	1	3	1	0	0	1	0	0	0	0	1	1	1	0	0	0	43
53777565	2	2	5	2	1	2	1	1	0	1	0	0	0	0	3	2	1	2	0	1	25
73167208	1	2	3	2	1	3	1	0	0	1	0	0	0	0	2	2	1	2	0	0	54
63301905	2	2	3	2	0	2	1	1	0	1	1	0	0	0	0	2	1	2	1	1	21
73169341	1	2	3	2	1	2	1	0	0	1	1	0	0	0	1	2	1	2	0	0	53
52637439	1	2	5	1	0	1	1	1	0	0	0	0	0	1	2	1	1	0	1	1	63
73172529	2	2	5	1	0	3	1	0	0	1	1	0	0	0	2	2	1	1	0	0	48
39464869	1	2	3	2	0	2	1	1	1	0	1	0	0	0	0	2	1	3	1	1	3
73174645	0	2	5	1	1	1	1	0	0	1	0	0	0	0	2	1	1	0	1	1	36
8989290	2	2	5	2	1	3	1	1	0	1	1	0	1	1	3	2	1	1	1	1	24
73176056	1	0	5	2	1	2	0	0	0	1	1	0	0	1	2	2	0	0	1	1	27
39942433	1	0	5	1	1	2	1	1	0	1	0	0	0	1	2	2	1	1	1	1	49
73179303	0	0	5	2	1	3	1	0	0	1	1	0	0	0	3	2	1	0	1	1	14
55410211	1	2	3	1	0	3	0	1	1	1	1	0	0	0	2	1	1	2	0	0	16
73183008	2	2	5	1	1	0	1	0	0	1	0	0	0	1	2	0	1	0	1	1	1
72766133	1	0	5	2	1	1	1	1	0	1	1	0	1	0	2	1	1	2	1	1	18
73201089	2	2	5	2	1	1	0	0	0	0	0	0	1	0	1	1	1	0	0	0	45
29009526	2	2	3	2	0	1	1	1	0	1	0	0	0	1	2	1	1	0	1	1	39
73208062	1	2	3	2	1	1	1	0	0	1	0	0	0	1	3	1	1	0	0	0	45
39967437	2	0	0	2	0	2	1	1	0	0	1	0	0	0	2	2	1	3	0	1	42
73210516	2	2	1	2	1	1	0	0	0	0	0	0	0	1	2	1	1	0	0	0	42
72700398	2	2	1	1	0	1	1	1	0	1	0	0	0	0	3	1	1	0	0	0	60
73223101	1	2	3	2	0	1	1	0	1	1	1	0	1	0	3	1	1	0	0	0	41
76562451	2	2	5	1	1	1	1	1	0	1	0	0	0	0	2	1	1	3	0	1	24
73232476	0	2	5	2	1	0	1	0	0	1	0	0	0	1	3	0	1	0	0	0	46
31469003	2	0	5	2	1	3	1	1	1	1	0	0	0	1	3	1	0	1	1	1	19
73236079	2	2	2	2	1	1	1	0	0	1	1	0	0	0	3	1	1	0	0	0	39
31487444	1	0	5	1	1	1	1	1	0	1	0	0	0	1	3	1	1	1	0	0	66
73244037	2	1	5	2	0	3	1	0	0	1	1	0	0	0	2	2	1	0	0	0	39
55428284	1	2	5	1	0	0	1	1	0	1	0	0	1	0	1	0	1	1	0	0	21
73244965	0	2	3	2	0	0	1	0	1	1	0	1	1	0	3	0	1	2	0	0	41
62746996	2	0	5	0	0	0	1	1	1	0	1	0	0	0	2	0	1	3	0	0	53
73245560	0	2	5	2	0	1	1	0	0	1	1	0	0	1	1	1	1	0	0	0	38
62646384	2	0	3	1	1	3	1	1	0	1	1	0	0	1	3	1	1	2	1	1	72
73248218	2	2	5	1	1	1	0	0	0	0	1	0	0	0	3	1	1	3	1	1	19
8988800	2	2	4	0	1	1	1	1	0	0	1	0	0	0	2	1	1	0	0	0	77
73249939	2	2	3	2	0	1	0	0	1	0	1	1	0	0	2	1	1	1	1	1	12
77133164	2	2	1	0	0	1	0	1	1	1	1	0	1	0	3	1	1	3	1	1	33
73250180	1	2	5	1	1	3	1	0	0	1	1	0	0	0	3	1	1	0	0	0	37
27499003	1	2	3	2	0	2	1	1	0	1	1	0	0	0	3	2	1	0	0	0	14
73251392	1	2	5	2	0	1	0	0	1	1	1	0	1	0	3	1	1	0	0	0	37
73206526	1	2	4	1	0	0	1	1	0	0	0	0	1	0	2	0	1	0	0	0	44
73258597	2	2	5	2	1	1	1	0	0	1	1	0	1	0	2	1	1	0	1	1	6
53827031	2	2	3	2	0	3	1	1	0	1	1	0	0	0	0	2	1	2	1	1	7
73258841	1	2	3	1	0	1	0	0	1	0	1	0	0	0	2	1	1	0	0	0	54
20118503	1	2	1	1	0	3	1	1	1	0	1	0	0	0	2	2	1	2	0	0	83
73261241	2	2	2	2	0	3	1	0	1	0	1	0	0	0	2	0	1	0	1	1	15
63349456	1	2	5	2	1	2	1	1	0	0	1	0	0	0	2	2	1	1	0	0	12
73265416	1	2	5	2	1	2	1	0	0	0	1	0	0	0	2	2	1	1	0	0	38
77655890	1	0	4	2	0	0	0	1	0	1	0	0	1	0	0	0	1	1	0	0	14
73272071	2	2	3	2	0	1	1	0	0	1	1	0	0	0	3	1	1	0	0	0	34
73215081	2	2	3	2	1	3	1	1	0	1	0	0	0	1	0	2	1	2	1	1	5
73282490	2	2	5	1	0	3	1	0	1	0	0	0	0	1	2	2	1	0	0	0	33
62798473	2	2	3	2	0	1	1	1	0	1	1	0	0	0	3	1	1	3	0	0	33
73287403	1	0	3	2	1	0	0	0	0	1	0	0	1	0	2	0	1	2	1	1	9
58911458	1	2	3	1	1	1	0	1	0	1	1	0	1	1	2	1	1	0	1	1	33
73290081	1	2	3	1	1	1	0	0	0	1	1	0	1	1	2	1	1	0	0	0	32
62769201	1	0	5	2	1	2	1	1	1	1	0	0	0	0	2	2	1	2	0	0	39
73301800	1	0	5	2	1	2	1	0	1	1	0	0	0	0	2	2	1	2	0	0	30
29389602	2	2	1	1	1	0	1	1	0	1	1	0	1	0	2	0	1	0	1	1	20
73305770	1	2	5	1	1	2	0	0	1	1	0	1	0	1	1	2	1	1	1	1	3
77648654	1	0	3	2	1	1	1	1	0	1	0	0	0	1	0	1	1	0	0	0	14
73312296	1	2	5	2	1	1	1	0	1	0	1	0	0	0	2	1	1	2	0	0	30
33946102	2	1	5	1	0	0	1	1	0	1	1	0	0	0	2	0	1	0	0	0	13
73322146	1	2	3	1	1	1	0	0	0	1	0	0	1	0	1	1	1	0	0	0	29
73821120	2	2	2	1	1	1	1	1	1	0	1	0	0	0	2	1	1	0	0	0	22
73334180	0	2	3	2	0	1	1	0	0	1	1	0	0	0	0	1	1	2	0	0	29
77076417	1	0	5	1	0	3	1	1	0	1	0	0	0	1	1	0	1	0	0	0	31
73714676	2	2	5	2	1	2	0	0	0	1	0	0	1	1	0	2	1	0	1	1	3
58832980	1	0	4	1	1	0	0	1	1	1	1	0	0	0	3	0	1	0	0	0	83
73720081	1	1	2	2	1	2	1	0	0	1	0	0	1	0	2	2	1	0	0	0	31
4117422	1	2	5	2	1	2	1	1	0	1	0	0	0	1	1	2	1	1	1	1	12
73729923	1	2	3	2	1	1	1	0	0	1	0	0	1	0	3	1	1	0	0	0	32
53314155	0	2	2	1	1	1	1	1	0	1	1	0	0	0	2	1	1	2	1	1	44
73731963	2	2	1	1	0	1	1	0	0	1	1	0	0	0	2	1	1	0	0	0	34
4116827	2	1	3	1	0	3	1	1	0	0	0	0	0	0	0	2	1	0	1	1	6
73737735	1	0	5	2	0	3	1	0	0	1	0	0	0	1	2	2	1	2	1	1	9
76571797	1	0	5	2	1	0	0	1	0	1	0	0	0	0	0	0	1	1	1	1	11
73742823	2	2	5	1	0	1	1	0	1	1	1	0	0	0	2	1	1	2	0	0	22
62142404	1	2	3	2	0	1	1	1	1	1	1	0	0	0	2	1	1	0	1	1	64
73742920	1	2	3	2	0	1	1	0	1	1	1	0	0	0	2	1	1	0	0	0	21
77236427	1	0	5	2	0	1	1	1	1	0	1	0	0	0	2	1	1	2	0	0	21
73751511	1	2	5	1	1	3	1	0	1	1	1	0	0	0	2	2	1	2	0	0	22
29366512	1	2	3	1	1	2	1	1	0	1	1	0	0	0	2	2	1	0	1	1	22
73765314	2	2	5	2	1	1	1	0	0	1	1	0	0	0	3	1	1	3	0	1	4
77213550	0	2	0	2	0	1	1	1	0	1	1	0	1	0	3	1	1	0	0	0	21
73766557	2	2	5	1	0	1	0	0	1	0	1	0	0	0	2	1	1	2	0	0	15
33865104	2	2	4	1	1	1	1	1	0	0	0	0	1	0	2	1	1	0	0	0	60
73766862	2	0	2	1	1	1	0	0	0	1	1	0	0	0	2	1	1	0	0	0	19
31938467	1	0	3	2	1	1	1	1	1	0	1	0	0	0	2	1	1	2	0	0	30
73769325	2	2	5	2	0	1	1	0	1	0	1	0	0	0	2	1	1	0	0	0	31
53746746	1	2	1	2	1	2	1	1	0	0	1	0	0	0	2	2	1	0	0	1	19
73773201	2	2	5	1	1	3	1	0	1	0	1	0	0	0	3	1	1	0	1	1	4
33897136	1	2	3	1	1	1	1	1	1	0	1	0	0	0	2	1	1	2	1	1	31
73785332	2	2	5	2	0	2	1	0	0	1	0	0	0	1	1	2	1	1	0	0	19
52749252	2	2	3	2	0	0	0	1	1	1	1	1	0	0	0	0	1	0	1	1	11
73786585	1	2	1	1	0	1	1	0	1	1	1	0	1	1	3	1	1	0	0	0	16
77176754	2	2	1	2	0	1	0	1	1	1	1	0	0	0	2	1	1	1	1	1	13
73786633	1	2	4	2	0	3	1	0	1	1	1	0	0	0	2	2	1	3	1	1	12
20595744	2	2	5	1	1	2	1	1	1	1	1	0	0	0	2	2	1	0	0	0	39
73797385	1	1	5	2	0	3	1	0	0	1	0	0	0	0	1	2	1	0	0	0	18
52706650	1	2	3	2	0	1	0	1	0	1	0	0	0	1	2	1	1	2	1	1	7
73805185	2	0	3	1	0	1	1	0	0	1	0	0	0	1	2	1	1	1	0	0	13
54894356	1	2	5	2	0	0	1	1	0	1	1	0	0	0	0	0	1	0	1	1	17
73808949	0	2	5	2	0	2	1	0	0	1	1	0	0	0	0	2	1	0	1	1	19
59344247	1	0	5	2	1	3	1	1	0	1	0	0	0	0	1	2	1	2	1	1	20
73815813	1	1	5	2	1	1	1	0	1	0	1	0	0	0	2	1	1	0	0	0	16
55425561	1	2	3	2	1	2	1	1	0	1	0	0	1	0	0	2	1	2	1	1	16
73819869	2	2	0	2	0	1	1	0	0	1	0	0	0	1	2	1	1	0	0	0	22
76601908	1	2	3	2	1	3	0	1	0	1	1	0	0	1	3	0	1	0	1	1	42
73821677	2	2	5	2	0	3	0	0	0	0	1	0	0	0	2	1	1	3	0	0	20
31934690	1	0	5	1	0	3	1	1	1	1	1	0	1	0	2	2	1	2	1	1	24
73829096	1	0	3	1	1	1	1	0	0	1	0	0	1	0	3	1	1	2	1	1	3
62705386	1	0	5	2	1	3	1	1	0	1	0	0	0	0	0	1	1	2	1	1	2
73831538	0	2	3	2	1	2	1	0	0	1	0	0	1	0	1	2	1	0	0	0	12
40568067	1	2	5	2	0	2	1	1	0	0	0	0	1	0	2	2	1	0	0	0	9
73838350	2	2	3	1	0	0	0	0	1	0	1	0	0	0	2	0	1	3	0	0	18
77079817	2	2	4	2	1	0	1	1	0	1	0	0	0	1	3	0	1	0	0	0	51
73853476	2	2	0	1	1	3	1	0	0	1	0	0	0	0	0	1	1	3	1	1	13
22517515	1	2	5	2	0	3	1	1	1	1	0	1	0	1	2	1	1	0	1	1	15
73877554	1	2	5	1	1	3	1	0	0	1	0	0	0	1	2	2	1	2	0	0	21
39470442	1	2	3	2	0	1	1	1	0	1	0	0	0	1	2	1	1	3	1	1	15
76518229	2	2	0	2	1	3	0	0	1	1	0	0	1	1	0	2	1	3	1	1	13
4547999	0	2	3	2	0	1	1	1	0	1	1	0	0	0	2	1	1	0	0	0	32
76540200	1	2	5	2	0	0	1	0	0	1	0	0	1	0	3	0	1	0	1	1	9
63318244	1	2	2	2	1	1	0	1	0	1	0	0	1	0	3	1	1	1	0	0	20
76546548	2	2	3	2	1	3	1	0	0	1	0	0	0	1	2	1	1	0	1	1	39
4136316	1	0	5	2	1	3	1	1	0	1	0	0	1	1	0	2	1	0	1	1	6
76549153	1	0	3	2	1	3	1	0	1	1	0	1	0	1	2	1	1	1	1	1	36
59227152	1	2	5	1	0	3	1	1	1	1	1	0	0	0	3	2	1	0	1	1	42
76561004	2	2	5	2	0	0	0	0	0	1	0	0	0	0	2	0	1	0	0	0	72
40493206	2	1	5	2	0	2	1	1	0	1	0	0	1	1	3	2	1	2	0	0	32
76570989	1	2	4	1	1	2	0	0	0	1	1	0	0	0	2	2	1	0	0	0	48
15074733	1	2	5	2	0	1	1	1	1	1	0	0	0	0	1	1	1	0	0	0	23
76575455	1	0	3	2	0	1	1	0	1	1	0	0	0	0	0	1	1	2	1	1	10
4615771	0	1	5	2	0	2	1	1	0	1	0	0	1	0	1	2	1	0	0	0	15
76578904	1	0	5	2	0	1	1	0	0	0	0	0	0	0	1	1	1	0	1	1	28
59278516	2	2	3	0	1	1	1	1	0	1	0	0	1	0	2	1	1	0	0	0	44
76595364	1	0	3	2	1	1	1	0	0	1	1	0	1	0	0	1	1	2	1	1	4
4098397	2	2	5	1	0	0	1	1	1	0	0	0	0	1	2	0	1	3	0	0	54
76607078	2	0	0	2	0	3	1	0	0	1	0	0	1	0	0	2	1	1	1	1	12
72205365	1	2	2	1	1	1	1	1	0	1	1	0	0	0	2	1	1	2	1	1	25
76608546	1	2	3	2	1	3	1	0	0	1	1	0	0	0	2	1	1	0	1	1	24
27474661	1	2	2	2	0	1	0	1	0	1	1	0	0	0	0	1	1	0	0	0	20
76609825	1	0	5	2	0	1	1	0	1	1	0	1	0	1	0	1	1	3	1	1	8
77215919	2	2	5	2	1	3	1	1	1	0	1	1	1	1	0	2	1	2	1	1	2
76611857	1	2	3	1	0	1	1	0	0	0	1	1	0	0	3	1	1	1	1	1	2
20115940	2	2	0	2	1	2	1	1	0	1	1	0	0	0	0	2	1	0	1	1	29
76621414	1	0	3	0	0	1	1	0	1	1	1	0	0	0	2	1	1	2	1	1	22
4081031	2	2	0	2	1	3	1	1	0	0	1	0	0	0	2	1	1	0	0	0	51
76657350	1	2	5	2	0	3	0	0	1	0	1	0	0	0	2	2	0	2	0	1	17
14568453	2	2	5	0	1	0	0	1	1	0	1	0	0	0	2	0	1	0	0	0	33
76665904	1	2	3	0	0	1	1	0	0	1	1	0	0	0	2	1	1	0	0	0	57
55442308	2	2	5	1	0	1	0	1	0	1	1	0	1	0	2	1	1	0	0	0	17
77075732	2	2	1	1	0	0	0	0	0	1	1	0	1	0	2	0	1	3	1	1	1
72692772	0	2	5	2	0	1	1	1	0	1	0	0	0	0	2	1	1	0	1	1	14
77075964	1	0	2	2	0	1	1	0	0	1	0	0	0	0	2	1	1	0	1	1	9
52636316	1	2	5	0	1	3	1	1	0	1	1	0	0	0	2	1	1	0	0	0	80
77089582	2	2	3	2	0	0	0	0	1	1	1	0	1	1	2	0	0	0	1	1	2
76586014	1	2	2	1	1	1	1	1	0	1	1	0	0	0	3	1	1	1	1	1	33
77092310	2	2	5	1	1	2	1	0	0	0	0	0	0	0	2	2	1	3	0	0	46
4104950	2	0	5	2	1	0	0	1	1	0	1	0	0	0	2	0	1	2	1	1	15
77105447	1	0	5	2	1	3	1	0	1	0	1	0	0	0	2	1	1	2	1	1	33
33930530	2	1	5	1	0	0	1	1	0	1	1	0	0	0	2	0	1	0	0	0	25
77108041	2	2	5	2	0	3	1	0	0	1	1	0	0	0	1	2	1	3	0	0	47
73244235	1	2	5	2	0	3	1	1	1	1	0	1	1	1	2	2	1	0	1	1	23
77110248	2	2	5	2	1	3	1	0	1	0	0	1	0	1	2	2	1	0	1	1	2
77117774	1	2	4	1	1	1	1	1	0	0	0	0	1	0	1	1	1	3	0	0	52
77112073	2	2	5	0	1	3	1	0	1	1	1	0	0	1	2	1	1	0	1	1	2
55480969	1	2	3	1	1	0	1	1	0	1	1	0	1	0	3	0	1	0	0	0	13
77118304	2	2	5	1	1	3	0	0	1	0	1	0	0	0	2	1	1	3	0	0	47
14563249	0	0	3	2	1	3	1	1	0	1	0	0	0	1	0	2	1	2	0	0	57
77120138	1	0	5	1	1	3	1	0	1	1	1	0	0	0	3	1	1	1	1	1	33
20582380	1	2	5	2	0	2	1	1	0	1	0	0	0	0	0	2	1	0	0	0	44
77125155	2	2	5	2	0	0	1	0	0	1	0	0	0	0	0	0	1	0	0	0	42
62748042	2	2	5	1	0	3	1	1	0	1	1	0	0	0	2	2	1	0	0	0	52
77129665	2	2	5	2	0	1	1	0	0	1	1	0	1	0	2	1	1	0	1	1	8
54266514	2	1	5	2	0	0	1	1	0	0	1	0	0	0	2	0	1	0	0	0	43
77132305	2	2	3	1	0	1	1	0	0	1	1	0	0	0	3	1	1	3	1	1	25
9467858	0	2	3	2	0	3	1	1	0	1	0	0	0	1	1	1	1	0	0	0	45
77132980	1	0	5	2	0	3	1	0	0	1	0	0	0	0	0	2	0	2	1	1	6
39442788	1	1	5	2	1	3	1	1	0	1	0	0	0	0	2	2	1	0	1	1	9
77133520	1	2	4	2	1	0	1	0	1	1	1	0	0	0	2	0	0	0	0	0	39
73262442	2	2	3	2	1	3	1	1	0	1	0	0	0	1	0	2	1	0	1	1	7
77139721	1	2	1	2	1	2	1	0	1	1	1	0	1	1	0	2	1	0	1	1	11
76584648	1	0	5	2	1	1	1	1	0	1	0	0	1	1	3	1	1	0	0	0	69
77139807	0	0	3	1	1	2	1	0	1	1	1	0	1	1	3	2	1	0	0	0	39
54905845	2	2	4	2	1	1	1	1	1	0	1	0	0	0	2	1	1	0	0	0	27
77143845	1	2	5	2	0	0	1	0	1	1	0	1	0	0	3	0	1	0	1	1	15
22487590	2	2	5	2	0	0	1	1	0	1	0	0	0	0	2	0	1	2	0	0	56
77154470	0	0	0	1	1	3	1	0	1	1	0	0	1	0	3	2	1	2	0	0	32
62678106	2	2	2	1	0	3	1	1	0	0	1	0	0	0	2	0	1	1	0	0	65
77158685	2	2	3	1	0	1	0	0	1	1	1	1	1	0	1	1	1	0	1	1	1
55370736	1	1	5	2	0	2	0	1	1	1	0	0	0	1	3	2	1	0	0	0	22
77159089	1	2	3	2	0	0	0	0	1	1	1	0	0	0	2	0	1	1	1	1	9
15110475	2	2	3	2	0	1	1	1	0	1	1	0	0	0	3	1	1	0	0	0	17
77159106	1	2	4	2	1	0	1	0	1	1	1	1	0	0	0	0	1	1	1	1	5
62666538	0	2	3	2	0	0	0	1	0	1	0	0	0	1	1	0	1	0	0	1	58
77163202	2	2	0	2	1	2	0	0	0	1	0	0	0	1	0	2	1	0	1	1	1
40501463	2	2	3	2	0	1	1	1	0	1	0	0	0	1	3	1	1	3	0	0	23
77163336	1	2	5	2	0	3	1	0	0	1	0	0	0	1	2	2	1	0	0	0	31
54395048	1	2	5	1	1	2	1	1	1	1	1	0	0	0	2	2	1	2	0	0	41
77165531	1	2	2	2	1	3	1	0	0	1	0	0	0	0	1	1	1	0	0	0	30
62714594	1	2	2	2	0	1	1	1	1	1	1	0	1	0	0	1	1	3	1	1	24
77166945	1	0	3	2	0	2	1	0	1	1	1	0	0	0	1	2	0	0	0	0	29
39908904	1	2	4	1	0	1	0	1	0	1	0	0	0	0	0	1	1	0	0	0	57
77174775	1	0	3	2	1	1	1	0	0	1	0	0	1	0	2	1	1	0	1	1	22
4617639	1	2	5	2	1	0	1	1	0	1	0	0	0	0	1	0	1	2	1	1	9
77176122	1	2	2	1	1	1	1	0	1	1	1	0	0	0	2	1	1	0	0	0	33
54924161	1	0	3	1	0	1	1	1	1	1	1	0	0	0	0	1	1	0	0	0	23
77176795	1	2	3	2	0	1	1	0	0	1	0	0	0	0	1	1	1	1	1	1	25
16526398	2	2	5	2	1	3	1	1	0	1	0	0	1	0	3	2	1	3	1	1	1
77182060	1	2	3	2	1	3	1	0	0	1	1	0	0	0	0	0	1	0	1	1	4
73298191	0	0	0	1	0	3	1	1	1	1	1	0	0	0	3	1	1	2	0	0	31
77183188	1	2	5	2	0	2	1	0	1	0	1	0	0	0	3	2	1	2	1	1	4
59246285	2	2	2	2	0	0	0	1	0	0	0	0	0	1	0	0	1	3	1	1	4
77190894	2	0	3	2	0	1	1	0	0	1	0	0	1	1	3	1	1	3	1	1	7
53776366	2	2	4	2	0	0	1	1	0	1	1	0	0	0	2	0	1	1	0	0	52
77211868	2	2	3	2	1	0	1	0	1	1	1	1	0	0	0	0	1	0	1	1	9
77074970	0	1	3	1	0	1	0	1	1	1	1	0	1	1	1	1	1	0	1	1	19
77226755	1	2	5	2	1	1	0	0	0	1	0	0	1	1	1	1	1	0	0	0	19
63324540	1	2	5	2	1	1	1	1	1	1	1	0	0	0	3	1	1	0	0	0	20
77227834	1	2	1	2	0	0	0	0	1	1	1	0	0	0	0	0	1	0	0	0	17
9042152	1	0	5	2	1	3	1	1	0	1	1	1	1	1	0	2	1	1	1	1	12
77228220	1	2	5	1	1	3	0	0	0	1	1	0	1	0	3	0	0	1	0	0	27
20614619	0	2	5	2	1	1	1	1	1	1	0	0	1	0	3	1	1	0	0	0	28
77230847	0	2	3	2	0	2	1	0	1	1	1	0	0	0	1	2	1	0	0	0	17
59341459	1	2	3	2	0	0	0	1	1	1	0	0	0	0	3	0	1	0	0	0	30
77635547	1	0	3	2	0	0	1	0	1	1	0	0	0	1	0	0	1	0	1	1	7
72631247	1	2	3	1	1	1	0	1	0	1	1	0	1	0	2	1	1	2	0	0	82
77635587	2	2	5	2	1	3	0	0	0	1	1	0	1	0	3	2	1	0	0	1	1
76614802	2	2	3	0	1	1	1	1	0	1	0	0	0	1	2	1	1	0	0	0	63
77638287	2	2	5	1	0	3	1	0	0	1	0	0	0	1	0	1	1	0	0	0	15
53858354	2	2	5	2	0	1	1	1	0	1	0	0	1	0	0	1	1	3	0	1	14
77638748	1	0	5	1	0	1	0	0	1	1	1	0	0	0	3	1	1	1	0	0	14
54932104	1	2	5	1	0	0	1	1	0	1	1	0	0	0	2	0	1	0	0	0	17
77642348	2	2	0	1	1	3	1	0	0	1	1	0	0	0	0	2	1	0	1	1	9
26459145	2	2	3	2	0	1	1	1	0	1	1	0	0	0	0	1	1	3	1	1	10
77643266	0	2	5	2	1	3	1	0	0	1	1	0	0	0	0	2	1	0	1	1	4
14611109	1	0	5	2	1	1	1	1	0	1	1	0	0	0	0	1	1	2	0	0	44
77644532	2	2	3	2	1	3	1	0	1	1	1	0	0	1	2	2	1	3	1	1	5
62758545	1	2	3	2	1	1	1	1	0	0	0	0	1	0	2	1	1	0	1	1	20
77654419	1	0	3	2	1	3	1	0	0	1	1	0	0	0	3	2	1	0	0	0	23
31489795	0	1	0	1	1	1	1	1	0	1	1	0	0	0	2	1	1	0	1	1	27
77656984	2	2	4	2	0	3	1	0	0	1	0	0	1	0	0	1	1	0	1	1	1
72651430	1	2	3	1	1	1	1	1	0	1	0	0	0	0	2	1	1	0	0	1	44
77663374	2	2	3	1	0	1	1	0	1	1	1	0	0	0	2	1	1	3	0	0	16
54290531	1	2	5	2	1	2	1	1	0	1	0	0	0	0	0	2	1	0	1	1	48
77665309	1	2	1	2	1	1	1	0	0	1	0	0	0	0	0	1	1	3	1	1	11
58867876	2	2	5	2	1	3	1	1	0	1	0	0	0	0	2	2	1	1	1	1	2
77669999	1	0	3	2	1	3	0	0	1	1	1	0	0	0	0	2	1	3	1	1	4
33895115	2	2	5	2	0	3	0	1	0	0	1	0	0	0	2	2	1	2	1	1	24
77709320	2	2	5	1	1	2	0	0	0	0	0	0	0	1	2	2	1	3	0	1	8
14640095	0	0	5	2	1	3	1	1	1	1	0	0	0	1	3	2	1	2	0	0	34
14592558	1	0	5	2	1	3	1	0	1	1	1	0	0	0	0	2	1	2	0	1	11
77635660	1	2	5	2	0	3	1	1	1	1	1	0	0	0	2	1	0	1	0	0	21
14598786	2	2	3	2	0	1	1	0	1	0	0	1	0	0	0	1	1	3	1	1	2
9513896	0	2	5	2	1	1	1	1	0	1	0	0	1	0	3	1	1	2	0	0	27
20132140	1	2	3	1	1	2	1	0	1	0	1	0	0	0	2	2	1	2	0	0	72
14513726	2	2	5	2	0	2	0	1	1	1	1	0	0	0	1	2	1	1	0	0	75
20583890	2	2	5	1	0	0	1	0	0	1	0	0	0	0	0	0	1	0	1	1	27
26907962	0	2	3	2	1	1	1	1	0	1	1	0	1	1	0	1	1	0	1	1	29
22518742	2	2	3	2	1	3	1	0	0	0	1	0	0	0	2	2	1	2	1	1	13
76616223	0	0	3	2	0	3	1	1	0	1	1	0	1	0	2	1	1	0	0	0	60
22523260	2	2	3	1	1	2	1	0	0	0	0	0	0	1	3	2	1	2	0	0	30
53724677	2	1	5	2	1	3	1	1	1	0	1	0	0	0	2	2	1	3	0	0	60
26948274	1	2	5	2	0	3	1	0	1	0	1	0	0	0	2	1	1	1	0	0	52
27456934	1	2	3	1	1	1	1	1	1	1	1	0	1	0	2	1	1	0	1	1	5
27459226	1	2	3	1	1	1	1	0	1	1	1	0	1	0	2	1	1	0	0	0	22
16543526	2	1	5	2	0	2	1	1	0	0	0	0	1	0	2	2	1	0	0	0	40
27460184	2	1	3	1	0	3	1	0	1	0	1	0	0	0	2	1	1	3	0	0	22
72674529	2	0	4	2	1	1	1	1	1	0	0	0	0	1	2	1	1	1	1	1	50
31880291	1	0	5	2	0	1	1	0	0	1	0	0	0	0	3	1	1	2	0	0	55
59285328	2	2	3	2	1	2	1	1	1	1	1	0	0	0	3	2	1	2	0	0	41
31913520	2	0	2	2	1	0	1	0	0	1	0	0	0	0	0	0	1	3	1	1	3
73177852	2	2	3	1	1	1	0	1	1	0	1	0	0	0	2	1	1	0	0	0	47
39454054	1	2	5	1	1	2	1	0	0	1	0	0	0	1	2	2	1	1	1	1	60
77224185	1	2	3	1	0	3	1	1	1	1	1	0	1	1	2	1	1	2	1	1	28
59668636	1	2	0	1	1	2	1	0	0	0	1	0	0	0	3	2	1	3	0	0	33
52183507	1	2	1	1	0	1	1	1	0	1	0	0	1	0	2	1	1	0	1	1	30
62675810	1	0	5	1	1	3	1	0	0	1	0	0	0	0	3	2	1	2	0	0	64
26929542	2	2	3	1	0	1	1	1	1	0	1	0	0	0	2	1	1	0	0	0	57
63315546	1	2	0	2	1	3	1	0	0	1	0	0	0	0	2	2	0	0	0	0	23
14635847	2	0	5	2	0	0	1	1	0	0	1	0	0	0	2	0	1	1	0	0	36
63341318	1	2	5	1	0	2	1	0	1	0	1	0	0	1	2	2	1	3	0	0	17
76603513	0	2	5	1	0	1	1	1	1	1	1	0	0	0	3	1	1	0	0	0	65
73327098	1	2	3	2	1	3	1	0	0	1	0	0	0	0	0	2	1	2	1	1	21
22521457	1	2	3	1	1	0	1	1	0	1	1	0	0	0	3	0	1	2	0	0	34
[truncated: 57 more rows]
